# Supplementary material for: Reliability analysis of a sensitive and independent stabilometry parameter set
Source: PLoS One. 2018 Apr 17;13(4):e0195995. doi: 10.1371/journal.pone.0195995 (PMC5903599; doi:10.1371/journal.pone.0195995)
Supplement: S1 File — (XLSX) [file pone.0195995.s001.xlsx]

## Sheet: Options
CV cutoff fro CVCR
0.3

## Sheet: data_30s
		CEAxisRatio	CEArea	Path_length	MaxSpeed	AP_ML_RangeRatio	LDD	AP_LA	ML_LA	Amaxdev	Pmaxdev	AP_MPF	ML_MPF	SPR	AP_LMR	AP_MHR	ML_LMR	ML_MHR
Subject_1	SL	2.43831	320.542	878.275	130.193	1.45317	4.90073	18.2383	15.6488	15.4884	23.3677	0.566781	0.409221	1.47731	0.542515	3.68231	3.29357	1.92239
Subject_1	SL	1.95507	289.528	731.824	127.907	1.50225	15.2847	18.8088	10.5314	17.7989	16.4152	0.283851	0.426895	2.14183	3.95168	2.966	4.69478	1.00975
Subject_1	SL	2.0955	355.86	974.968	218.71	1.0251	8.95518	41.0644	31.885	32.6178	28.1552	0.369315	0.478521	1.8491	3.25023	1.79048	3.73103	0.992642
Subject_1	SL	1.30559	406.897	751.612	140.132	1.10347	3.60172	22.9675	16.6422	17.7573	22.1739	0.182716	0.310158	2.40339	6.90639	4.42998	4.93791	1.98084
Subject_1	SL	1.04669	122.122	677.446	180	0.842676	3.31091	19.1856	21.2361	13.4851	18.1444	0.445824	0.325478	0.717392	0.969032	5.93467	3.30569	3.19462
Subject_1	SL	1.44912	427.885	710.72	130.26	1.51764	11.74	22.0601	20.4694	18.996	24.0885	0.108899	0.428863	4.5464	12.1935	4.6837	0.918753	5.04912
Subject_1	SL	1.78513	357.931	789.159	177.595	1.79064	7.4037	19.9032	19.7482	30.8094	26.6602	0.1199	0.342269	5.52561	11.7505	6.05581	1.97522	3.60747
Subject_1	SL	1.13881	200.005	780.097	126.298	0.996786	2.49811	17.0727	26.4455	18.9057	20.0773	0.476483	0.287332	0.398402	2.49065	1.64709	5.22004	2.4996
Subject_1	SL	1.35102	427.946	757.157	142.256	1.28448	6.62089	16.1514	18.0458	21.4193	19.4423	0.176414	0.316341	2.3839	7.02663	2.78757	2.41695	4.06294
Subject_1	SL	1.0827	351.717	1022.01	218.87	1.27177	12.0452	26.0597	33.034	35.2362	19.4495	0.371062	0.369136	1.25337	1.5073	3.26111	2.32376	2.16564
Subject_1	EC	1.50177	108.764	317.68	42.9141	2.59409	0.646965	18.8212	7.15512	11.71	9.08199	0.28397	0.360184	7.63706	1.61565	30.5417	1.15474	14.2755
Subject_1	EC	4.92488	108.698	218.893	29.8704	1.74191	3.63287	8.23611	4.19787	8.21599	6.47604	0.152395	0.30416	5.84234	4.87392	11.3399	2.71717	10.4266
Subject_1	EC	2.08371	68.3819	261.635	41.2703	2.97573	1.53442	14.7124	3.15433	7.24923	8.18892	0.265378	0.639783	9.72924	1.22244	23.625	0.483233	9.12937
Subject_1	EC	1.77911	83.6694	270.331	29.0094	2.22777	2.81142	11.895	4.65096	13.3512	7.87631	0.191547	0.359884	4.90431	4.11865	13.505	1.60468	12.1594
Subject_1	EC	2.39808	216.401	290.087	48.6264	5.1163	0.232063	11.5046	3.53059	9.80776	19.8384	0.099066	0.414735	21.4379	7.98007	11.2509	2.52199	4.44128
Subject_1	EC	1.37176	125.638	314.595	44.212	2.02143	1.74892	14.6453	8.12477	13.2913	11.5532	0.215466	0.22544	5.91339	2.19066	18.616	6.59483	3.12691
Subject_1	EC	2.03279	81.9918	273.326	42.4783	2.55968	2.02858	9.65884	5.60728	9.06351	12.2341	0.227386	0.374131	5.33347	1.48386	36.05	0.670318	20.7703
Subject_1	EC	1.69115	137.099	247.458	28.1128	4.86299	0.816368	9.69747	4.4054	11.1317	13.0462	0.085003	0.474308	23.0135	15.1674	15.8955	0.404724	21.2299
Subject_1	EC	2.09787	75.9422	236.56	42.0726	1.66227	1.0174	11.6209	7.72134	8.7097	6.60034	0.151285	0.298848	7.48874	10.7	17.4245	2.21996	14.5276
Subject_1	EC	1.54101	121.056	251.524	42.3285	2.27412	0.31459	10.8969	3.82007	9.82596	10.418	0.116322	0.238182	8.96326	11.1229	8.87241	3.58537	6.96991
Subject_1	EO	2.26312	128.527	300.795	46.7107	1.66229	7.23318	15.7533	5.7457	11.5854	14.1184	0.129755	0.187444	5.43977	6.54539	12.8403	4.21111	10.5956
Subject_1	EO	2.21607	269.791	239.151	31.1491	3.69553	8.06527	8.55524	3.81086	9.88082	15.2807	0.066739	0.442019	20.5978	41.7118	11.6862	1.51934	7.98272
Subject_1	EO	2.53232	214.946	241.455	36.9941	1.69512	5.78898	9.53607	5.82218	11.957	9.87512	0.101745	0.289196	4.28349	20.2644	7.30384	1.66709	20.2183
Subject_1	EO	2.21531	248.358	266.192	49.68	3.19087	0.0752945	11.0491	5.0699	13.5623	11.2019	0.134092	0.498421	11.9069	6.44082	6.31427	1.07586	7.75239
Subject_1	EO	1.8794	77.1475	243.429	33.9042	1.32633	3.85659	10.4581	7.28835	8.56533	7.94315	0.172632	0.286656	2.04864	4.91569	15.2912	0.803421	31.916
Subject_1	EO	3.48163	132.428	230.633	64.9238	2.20974	5.66108	12.6249	5.65782	9.27957	6.74598	0.14606	0.318323	3.24343	10.7955	7.83657	2.03969	10.9656
Subject_1	EO	1.50998	130.452	282.926	57.3429	1.71224	0.739937	18.0533	14.2098	9.8137	20.1454	0.121446	0.295973	4.13291	10.3553	26.1056	0.955312	36.8553
Subject_1	EO	2.13212	75.7786	211.108	26.9491	1.39821	2.24955	10.001	4.56306	7.12171	9.07879	0.133946	0.189386	3.11841	18.6935	9.4645	5.15936	13.9882
Subject_1	EO	3.3329	71.8669	286.747	40.0956	2.26852	3.13162	16.2475	8.4225	18.3666	13.9073	0.067625	0.39323	6.0145	40.6345	13.1678	0.994053	16.408
Subject_1	EO	1.90695	87.1317	235.413	36.0243	2.57017	1.96075	17.974	7.48763	10.0607	13.3329	0.177642	0.255503	4.97995	10.4066	16.0124	2.24232	23.6448
Subject_2	SL	1.37627	555.276	1676.55	462.242	1.49182	2.23262	43.2374	41.7431	35.7037	42.2986	0.35342	0.673005	1.53197	3.62663	2.03117	1.33718	1.65827
Subject_2	SL	1.16486	240.032	1397.2	240.753	0.947808	0.67411	23.9403	28.3593	25.0056	23.2292	0.440287	0.870101	0.936641	2.25474	3.07304	1.03167	0.999645
Subject_2	SL	1.22974	299.499	1519.12	206.003	1.51104	18.0507	27.055	21.5993	22.1767	27.4102	0.376374	0.788679	1.24417	2.6763	2.54094	0.432432	1.96083
Subject_2	SL	1.38279	262.153	1511.11	209.259	1.32885	15.8379	34.7283	21.0219	22.8228	21.4739	0.402736	0.92359	1.51648	1.35133	6.57404	0.292679	1.86951
Subject_2	SL	1.52449	329.476	1454.05	217.949	2.18856	17.5402	40.1892	22.3028	29.0896	36.7458	0.463399	0.900016	1.41828	1.11113	3.99296	0.771557	1.13292
Subject_2	EC	1.37753	112.353	376.137	59.2235	2.36091	1.30808	24.1765	6.3792	16.1836	11.3496	0.297081	0.537923	7.17332	2.44786	7.00281	0.623856	6.6578
Subject_2	EC	1.58904	195.306	464.345	113.32	2.98333	2.32355	34.0376	10.8688	16.3004	22.1414	0.240905	0.400999	10.4775	3.08735	5.6438	1.67056	5.30153
Subject_2	EC	1.23803	185.274	469.578	149.171	1.36197	2.35358	26.1072	13.6907	15.6499	19.8013	0.286334	0.177265	2.26341	2.51034	6.44274	5.43297	8.60126
Subject_2	EC	1.48348	247.107	505.72	83.7991	1.38111	8.52891	31.5925	14.9758	21.0774	24.1602	0.208353	0.389399	7.53816	4.1449	11.5765	0.678831	10.6604
Subject_2	EC	1.16611	143.568	544.639	79.3175	1.29793	0.3619	19.4108	10.8887	13.0424	16.1404	0.425972	0.224598	2.14597	1.32415	3.51176	3.62757	4.50538
Subject_2	EC	1.57019	257.838	502.307	93.282	2.29053	7.17345	22.3337	13.6215	15.7426	28.7494	0.180764	0.566241	5.80342	4.71477	6.36374	0.115714	14.8924
Subject_2	EC	1.48309	367.129	654.865	81.4704	1.67153	13.2608	28.7361	18.4262	24.2589	32.1311	0.352125	0.227799	1.79689	0.507608	18.751	3.45039	5.36027
Subject_2	EC	1.97336	362.73	570.521	140.559	4.12205	3.03265	62.2321	10.8924	22.5633	42.3828	0.149338	0.326143	20.9852	6.49483	15.8571	1.18751	12.0292
Subject_2	EC	1.42302	219.964	515.607	113.769	3.12908	5.01806	21.7348	7.87974	23.626	22.6282	0.309503	0.344291	3.17808	1.97416	8.30019	1.32293	6.95062
Subject_2	EC	2.00073	165.313	493.638	66.531	3.02377	3.66865	44.5137	10.829	16.3101	29.0583	0.212297	0.509399	18.2261	7.15041	9.31461	0.162356	14.7921
Subject_2	EO	1.65869	163.082	297.095	57.5068	3.72706	0.66349	21.0639	6.29522	11.7107	20.8285	0.249248	0.22633	3.78261	1.75977	13.7244	3.40666	11.5633
Subject_2	EO	1.38786	200.81	432.784	78.0124	1.76951	1.39999	24.1661	11.3718	11.4581	20.3546	0.380699	0.473885	5.46275	1.7499	5.58223	0.989713	5.02505
Subject_2	EO	1.79773	224.342	380.427	64.5318	2.05928	1.45642	13.7012	9.92188	17.9039	18.2235	0.063633	0.152717	4.68723	34.4363	6.61132	5.7679	7.42474
Subject_2	EO	1.25798	137.019	442.629	102.931	1.12848	3.16393	19.6671	15.66	14.4608	17.6992	0.366337	0.187988	0.560997	1.01322	6.61899	5.20025	6.52949
Subject_2	EO	1.99661	363.384	530.69	94.8948	3.10392	10.9107	39.2463	12.2713	20.9426	30.9989	0.167178	0.661416	8.01774	6.36409	8.50406	0.433127	3.19936
Subject_2	EO	1.76149	194.539	435.349	66.389	2.25407	10.1176	34.42	10.0379	19.1411	17.7016	0.223405	0.297085	4.71197	3.24657	6.02344	3.17988	3.07428
Subject_2	EO	1.82999	42.692	357.284	68.366	1.06607	1.38106	15.4798	6.89192	7.01361	14.0812	0.227042	0.554294	2.77961	3.53767	6.24961	0.421272	5.98133
Subject_2	EO	1.55241	314.831	568.585	113.99	1.70743	11.3163	23.964	14.174	22.6669	18.0379	0.178771	0.345839	4.22715	5.07368	10.7724	1.70918	6.15277
Subject_2	EO	2.17283	518.294	543.631	203.767	1.58829	2.63483	23.681	15.6992	27.2257	23.808	0.133093	0.181817	5.10346	14.2703	2.63272	7.57388	2.90146
Subject_2	EO	3.05889	362.555	570.254	120.029	3.23442	6.10804	30.2698	12.6624	36.5116	36.1736	0.117929	0.376433	9.85281	12.9938	7.51968	1.45489	6.92167
Subject_2	SL	1.48166	589.999	1610.34	250.796	1.29027	5.94272	35.0703	26.2617	25.0179	29.2229	0.332977	0.45857	0.948926	3.7345	2.42011	3.35619	1.31141
Subject_2	SL	1.25891	656.615	1996.72	327.354	1.78653	2.83591	64.2935	35.7146	32.593	52.1375	0.446913	0.608614	1.41304	1.7626	3.3941	1.36477	2.20385
Subject_2	SL	1.12408	678.581	1679.77	274.084	1.67391	22.6249	28.2327	21.839	29.0558	35.7702	0.207706	0.815796	4.35241	6.88921	2.59039	1.06825	1.28135
Subject_2	SL	1.29276	491.024	1483.49	217.061	1.74783	5.96364	19.739	25.8774	22.0717	39.3685	0.506899	1.0503	0.916377	1.24924	2.61716	0.827071	0.705699
Subject_2	SL	1.18274	341.535	1444.46	238.422	1.43067	16.7566	28.9336	23.1706	24.6097	21.2342	0.447589	0.76349	1.59718	0.874142	5.07039	1.10694	1.74877
Subject_3	EC	2.32569	198.512	365.185	100.238	1.99913	3.76227	31.8067	11.9197	16.6576	20.8958	0.214087	0.42594	6.3996	3.82816	6.22488	1.52098	6.26412
Subject_3	EC	1.68107	311.521	398.799	58.091	1.64684	1.31671	29.7674	12.1557	17.5028	13.8406	0.088204	0.307448	7.83004	13.2187	8.20769	3.34942	2.73626
Subject_3	EC	1.09595	191.082	363.063	54.1763	1.47911	6.10352	13.9599	8.52265	11.4843	15.6251	0.154569	0.18817	5.11659	10.0594	4.71557	4.32634	12.7304
Subject_3	EC	1.42972	477.644	436.868	65.0556	1.28088	0.0722427	30.9406	13.2657	22.2369	30.2913	0.126687	0.170479	3.86689	10.9301	13.23	4.49071	6.77353
Subject_3	EC	1.44189	158.126	368.56	66.6932	2.38389	3.94317	19.6829	10.9516	12.6548	15.3296	0.147791	0.463843	25.7943	9.45223	10.1375	0.874219	7.24881
Subject_3	EC	1.51047	317.762	318.037	48.5395	3.85056	0.0310288	13.3858	7.26062	15.1536	20.8615	0.099842	0.448382	22.6085	22.4315	5.37854	0.819733	8.79492
Subject_3	EC	1.48634	271.911	388.363	46.8712	1.74163	2.19862	20.5485	12.0435	13.9982	16.3773	0.147668	0.162506	3.75962	11.045	8.34257	4.63407	18.7703
Subject_3	EC	1.35546	520.119	401.001	57.3788	2.54401	1.03982	33.6482	13.2547	22.8613	24.5298	0.098536	0.222654	15.5606	16.1106	6.7849	4.19949	4.78041
Subject_3	EC	2.15384	127.74	387.272	103.045	1.42268	1.67165	19.2891	16.2811	15.883	18.4848	0.222702	0.340665	3.08425	3.95477	11.5438	1.86921	5.92561
Subject_3	EC	2.99046	196.048	362.091	57.6476	1.43741	1.64791	15.9523	12.1605	12.5136	16.4855	0.207617	0.172642	1.88405	4.03231	6.38761	5.93981	9.01635
Subject_3	EO	1.49387	96.7728	378.83	58.2253	1.71458	2.15894	8.75155	6.66644	8.99195	9.69492	0.347092	0.395216	4.99588	1.3887	7.07543	2.42557	4.48092
Subject_3	EO	1.44304	119.51	307.324	47.5657	1.26075	8.05399	13.244	6.26908	12.9003	11.1193	0.341192	0.197497	1.02141	1.50008	6.19498	5.12009	6.92229
Subject_3	EO	1.95462	197.037	376.531	55.5627	2.17504	8.38744	15.0548	9.37405	13.7969	13.3804	0.2554	0.287236	2.27392	1.8248	10.6276	1.56356	12.6534
Subject_3	EO	2.4868	111.248	341.987	45.2191	0.625741	11.4131	9.68391	21.1455	13.9319	13.6554	0.325009	0.095639	0.183153	2.19858	2.31321	18.8439	10.4547
Subject_3	EO	1.84216	144.368	339.625	86.8611	1.15195	4.22189	17.8505	21.477	16.4569	20.1879	0.161974	0.425655	6.68979	4.45487	15.5333	0.559838	12.8702
Subject_3	EO	1.71776	137.517	332.851	44.7601	2.21116	0.177124	15.915	10.8743	9.89417	18.8639	0.103393	0.367393	7.03426	13.3422	8.14507	0.985713	13.8995
Subject_3	EO	2.50788	159.693	345.862	46.021	1.52365	12.8178	15.5299	9.24194	9.5598	15.9457	0.137093	0.320445	5.11158	5.79833	11.4836	1.3877	11.5159
Subject_3	EO	1.26192	255.892	354.118	54.3947	0.963036	2.75165	17.3308	12.1242	18.7741	18.6937	0.147068	0.087374	1.50929	4.3512	12.0498	17.1114	5.31571
Subject_3	EO	2.96172	135.478	334.751	71.8207	1.8958	1.61671	20.6996	7.60174	9.81804	17.1491	0.230107	0.236285	2.94473	1.93101	25.7837	3.63488	5.55866
Subject_3	EO	2.23046	46.4594	299.666	38.898	2.33094	0.787514	13.3293	9.79958	12.8602	12.6076	0.112131	0.335026	5.74558	10.9984	13.2784	2.07987	9.1743
Subject_3	SL	1.63814	241.013	974.638	138.973	1.19604	11.3197	22.2641	16.7358	17.996	18.941	0.354661	0.590235	1.90765	2.05055	6.65428	1.21089	2.00394
Subject_3	SL	1.96391	501.613	828.201	366.902	1.07717	0.0446167	29.9651	33.3253	35.429	16.6181	0.363499	0.541551	3.55696	0.99933	15.7358	1.42631	2.13513
Subject_3	SL	1.52027	368.561	787.972	133.258	1.51169	13.3442	21.0209	15.0849	21.7814	22.3928	0.204818	0.611108	5.88788	4.01829	10.8187	0.563064	4.01723
Subject_3	SL	1.27885	321.795	751.218	119.47	1.44119	16.5589	22.5682	17.7404	20.9901	20.942	0.195978	0.321952	1.92616	4.04676	9.95628	3.06946	3.97751
Subject_3	SL	1.94965	381.758	758.618	126.863	1.72869	6.01877	35.6691	23.8208	36.1374	22.5248	0.115587	0.272614	3.68096	10.7124	13.7482	4.98345	2.37847
Subject_3	SL	1.88289	430.304	741.138	116.957	1.7475	14.7133	28.3683	14.8228	21.2609	19.7076	0.226225	0.56713	3.65538	4.47842	9.63693	1.39846	3.25015
Subject_3	SL	2.0108	373.219	726.131	156.474	1.69994	12.0748	22.429	15.266	17.3959	17.9307	0.316222	0.617878	2.33257	1.69475	6.10834	0.862346	2.76549
Subject_3	SL	1.57103	251.064	693.725	124.181	1.19026	10.5495	20.6553	16.0133	12.8994	16.8228	0.253029	0.470429	1.5497	2.62658	10.2729	1.10244	3.31946
Subject_3	SL	1.66492	353.008	758.062	121.81	2.18866	10.953	23.2812	14.7878	21.5605	23.0239	0.220934	0.563078	3.96047	3.4074	7.36488	1.02209	2.77995
Subject_3	SL	2.0335	548.666	693.153	205.509	1.71994	7.63283	42.9664	19.0108	27.1714	25.5949	0.157001	0.297011	4.15988	17.826	6.07083	4.48432	1.69803
Subject_4	EC	1.57081	307.747	591.873	79.5345	1.37612	7.96809	39.3429	22.5988	21.3331	20.2006	0.290254	0.418014	2.79391	1.18346	29.6244	0.335665	43.8456
Subject_4	EC	1.78894	261.311	673.898	82.6635	1.74024	5.35394	37.5597	16.5931	23.2717	16.8018	0.376937	0.442901	5.05172	0.288583	65.7686	0.619841	14.5793
Subject_4	EC	1.7139	249.023	535.061	81.9742	0.8886	7.04557	22.3798	26.3186	18.2682	17.6252	0.297902	0.215473	0.71486	0.989522	15.5975	3.27302	19.9876
Subject_4	EC	1.26751	218.206	589.887	83.1925	1.09754	12.3301	40.0224	29.6466	27.3421	26.5679	0.331787	0.273205	2.47247	1.98557	12.8248	2.34698	9.12159
Subject_4	EC	1.6173	275.257	734.521	138.912	0.656514	13.6687	32.2916	51.3316	23.294	42.4308	0.505319	0.409152	1.25178	0.424359	7.52996	1.15763	4.60684
Subject_4	EC	1.33735	596.005	865.675	105.347	1.42903	10.3478	42.8041	40.014	32.6646	31.2105	0.310901	0.213639	2.76587	0.757162	52.7698	4.04974	22.5511
Subject_4	EC	1.21024	123.938	391.611	76.8019	1.14745	16.7312	17.1474	11.172	11.5635	10.7087	0.272077	0.204322	1.3196	1.55776	17.1322	3.52452	8.34285
Subject_4	EC	1.70504	204.754	577.645	71.3038	1.76326	5.35094	23.8672	12.3553	15.1044	14.8158	0.360086	0.452755	2.24152	0.586299	14.5414	0.889669	8.0949
Subject_4	EC	1.43113	124.553	408.725	79.0676	1.34499	10.7231	23.3299	14.4843	12.2774	15.0822	0.345357	0.252465	0.627529	1.67166	5.29615	3.76558	11.7865
Subject_4	EC	1.44288	184.255	516.876	93.0855	1.13507	16.6904	23.358	24.4461	22.7533	14.5903	0.341359	0.304972	0.90664	0.679142	12.4444	0.955406	28.3943
Subject_4	EO	2.65385	129.028	407.05	60.0048	0.900077	4.76368	16.3643	18.0241	11.7105	12.1043	0.306383	0.318362	2.14528	1.91996	6.67307	1.02356	18.3735
Subject_4	EO	2.01851	126.036	497.78	73.8091	1.27631	7.31815	22.8454	21.7529	16.7526	22.6393	0.300561	0.366517	1.35793	1.72197	4.26664	1.17484	11.2268
Subject_4	EO	1.81038	296.363	564.32	88.4069	0.737067	5.00449	24.1453	37.6358	29.6705	35.9441	0.278986	0.156608	0.236889	2.09103	22.2062	4.76247	16.9625
Subject_4	EO	1.2705	285.415	499.507	68.4668	1.4171	9.45031	32.8515	19.475	19.4355	22.1386	0.171784	0.257238	1.94434	8.96362	12.8207	3.36648	9.64578
Subject_4	EO	1.8337	171.738	578.019	70.9999	1.03446	13.6043	25.2113	21.9279	17.9955	17.5098	0.274397	0.342593	1.28856	2.30981	7.08407	1.99616	3.03652
Subject_4	EO	1.75278	145.387	506.219	120	0.666031	11.0906	18.4113	34.7552	20.2021	21.6846	0.31164	0.337891	1.06315	1.45652	14.9197	1.2537	10.2254
Subject_4	EO	1.84702	231.809	473.908	66.6807	1.37538	14.4304	27.51	11.4775	21.018	14.9515	0.327003	0.258976	1.32628	0.789107	18.5838	2.53953	5.30469
Subject_4	EO	1.65979	222.592	573.971	179.974	0.93342	13.3914	19.8685	23.0138	24.1945	17.3746	0.26172	0.188839	0.417552	2.37622	6.38279	4.65101	5.22248
Subject_4	EO	1.35662	162.892	461.821	90.8934	1.30052	7.19595	21.4244	17.0469	25.3631	11.7167	0.300422	0.372302	1.56721	2.32492	6.10655	2.39283	4.47081
Subject_4	EO	1.63659	492.514	922.157	189.682	2.3691	13.7902	65.6204	24.6421	42.349	29.0983	0.415395	0.352917	7.04003	0.452571	33.3499	1.09054	14.0386
Subject_4	SL	1.4046	451.212	1070.56	193.504	1.04484	0.991951	27.3297	28.8045	30.6554	26.6758	0.426347	0.285609	0.582617	1.27358	5.22327	2.88704	4.22759
Subject_4	SL	1.31833	688.314	1189.31	193.226	2.27722	5.42715	21.6481	19.9692	30.1226	36.2558	0.263542	0.912564	2.68753	4.09061	2.66612	0.256499	1.66985
Subject_4	SL	1.40488	455.166	1244.53	234.184	1.2295	16.3174	27.6676	24.1682	23.0448	33.1008	0.29583	0.721921	2.47181	4.53822	1.68271	0.724641	1.78056
Subject_4	SL	1.11017	430.474	1148.49	209.07	1.17786	12.1514	30.1457	33.9437	21.6387	22.1867	0.338781	0.368352	1.4557	1.80262	5.74931	1.72145	3.56779
Subject_4	SL	1.56845	326.287	1117.68	196.493	1.24681	14.7437	22.6147	25.103	19.8519	22.193	0.446705	0.474159	0.982134	1.72385	2.47099	1.00694	3.17801
Subject_4	SL	1.12916	453.333	1494.42	338.461	1.3298	6.87479	45.1647	38.5869	31.8999	29.3247	0.554702	0.60242	1.43	0.486029	5.07414	0.889157	2.57951
Subject_4	SL	1.50385	405.526	1352.5	220.737	1.64532	3.55673	49.5748	33.5253	36.7405	30.6652	0.267949	0.440967	3.48608	4.77674	1.79411	1.37041	4.43759
Subject_4	SL	1.15284	531.459	1300.52	218.653	1.40817	0.651177	35.5876	27.7869	28.3918	26.5766	0.346136	0.370398	1.08102	1.8273	7.48822	2.18154	4.60837
Subject_4	SL	1.20535	318.369	1118.54	229.717	1.10246	6.08776	26.2979	23.0771	27.5207	19.6434	0.349618	0.546264	1.0593	2.66434	2.70985	1.3799	2.29888
Subject_4	SL	1.20577	439.847	1186.79	147.75	1.79003	23.0871	39.6552	20.5009	22.1192	32.1938	0.411761	0.72588	1.97905	0.530962	9.40199	0.239038	2.82192
Subject_5	SL	1.22164	356.496	1288.63	274.446	1.50688	15.7558	40.9476	27.9785	35.5438	27.2091	0.412834	0.445535	1.08862	1.29006	5.61545	2.64746	1.70719
Subject_5	SL	1.30086	292.535	1448.59	203.369	1.44137	22.5729	23.3334	20.6892	23.2554	26.6889	0.290981	0.77266	2.16364	5.57625	2.04959	0.93929	1.75857
Subject_5	SL	1.35279	222.745	1307.21	258.397	1.10215	7.54681	19.7963	26.3663	21.8877	17.8591	0.631443	0.5254	0.412717	1.45889	1.71123	1.33313	3.00329
Subject_5	SL	1.179	362.51	1362.37	318.831	1.56846	13.7212	26.8897	25.3418	26.2683	29.447	0.437321	0.541684	1.49398	2.43134	2.32939	2.1425	1.69575
Subject_5	SL	1.47662	287.629	1297.85	191.123	1.54984	6.22856	36.4627	27.2264	26.5712	22.8584	0.305419	0.515196	1.81937	4.30787	2.95702	2.15401	1.71868
Subject_5	SL	1.41033	397.44	1687.77	344.109	1.63966	22.0964	31.5481	28.3696	29.0104	26.262	0.556507	0.614299	1.72662	2.01525	2.09736	1.16978	2.12334
Subject_5	SL	1.06707	288.44	1351.87	207.751	1.44543	14.5876	27.0014	26.3679	19.5967	26.236	0.645699	0.682048	1.22443	1.15359	1.51342	0.212545	4.12089
Subject_5	SL	1.71139	256.062	1188.1	187.919	2.00115	18.4468	25.4055	15.2854	27.1634	25.9004	0.301157	0.731494	2.42681	2.18559	5.84315	0.294217	3.559
Subject_5	SL	1.08035	260.332	1205.04	196.589	1.26359	5.63644	30.0813	27.3026	20.6321	23.8996	0.455509	0.357128	0.767673	0.935461	4.7315	1.84858	3.9845
Subject_5	SL	1.13151	326.532	1313.93	353.236	1.48678	18.4978	26.7745	32.1582	32.1106	22.8716	0.400057	0.544494	0.833637	1.71964	3.78628	1.29584	2.91264
Subject_5	EC	2.69839	106.693	248.964	35.7433	2.701	14.1789	14.2155	6.9244	6.2818	14.9765	0.261632	0.492417	7.1559	2.59139	10.5414	0.823367	6.53922
Subject_5	EC	2.43078	48.5473	322.093	58.1231	1.79061	11.1024	24.1738	7.5994	11.1062	14.5052	0.182133	0.335353	9.47676	4.61841	6.35165	2.01423	5.22126
Subject_5	EC	1.81594	91.9794	265.484	29.7498	1.0132	10.1547	11.8222	11.0683	13.4185	9.97222	0.196886	0.354517	2.88495	8.30072	10.3651	0.91365	17.8982
Subject_5	EC	1.76331	80.7525	254.533	33.6337	1.60182	16.8958	11.9357	8.58435	8.62802	9.06315	0.203839	0.31378	3.84961	5.56883	11.2167	1.65211	17.9755
Subject_5	EC	3.16043	82.1297	237.187	34.0995	1.60514	22.3972	6.80852	6.36609	5.41551	7.97502	0.134496	0.464826	12.094	9.68755	5.31404	1.78407	4.12245
Subject_5	EC	2.55049	106.59	277.791	73.0664	1.85371	21.2945	16.9947	7.29893	8.63113	10.7457	0.199771	0.457414	12.2906	4.38607	13.193	0.850958	8.39284
Subject_5	EC	1.90778	75.4469	308.416	51.8811	1.69583	20.5755	11.6704	6.4447	8.62052	7.89331	0.239503	0.484332	8.80226	2.79677	14.7064	2.24228	2.17068
Subject_5	EC	1.71872	74.908	232.807	27.3594	1.91263	22.7652	15.5582	5.52335	8.09375	9.27946	0.198475	0.389135	6.72861	3.53778	18.9258	1.55571	8.39307
Subject_5	EC	2.10984	97.3441	312.82	35.9901	2.16798	17.7318	16.7541	7.78687	12.7049	9.13154	0.289935	0.30932	6.81999	1.56918	19.7756	3.68684	5.63912
Subject_5	EC	2.1319	84.3983	320.707	47.3839	1.61884	21.004	14.0602	6.50961	11.9639	10.5749	0.208684	0.206202	4.25027	6.2158	7.97625	5.343	7.7903
Subject_5	EO	1.51161	102.453	253.93	34.6008	2.14969	14.5207	16.1591	5.65858	8.85798	11.3613	0.136285	0.41264	20.5003	12.2476	9.16468	0.92496	10.9184
Subject_5	EO	1.51859	31.5133	244.725	59.7388	1.68893	14.6114	14.0787	7.16141	7.63506	10.3427	0.206615	0.248837	2.00802	2.57907	16.7791	2.91127	12.5436
Subject_5	EO	2.27459	97.6042	271.25	34.1689	0.61676	13.5251	10.6668	10.3778	17.5689	11.6604	0.146134	0.152711	1.29938	7.80738	6.93205	4.31981	17.5414
Subject_5	EO	2.0642	73.0625	290.747	51.6105	1.37601	18.4574	14.633	8.05626	9.26889	7.94263	0.20325	0.30177	2.94103	4.45126	9.80987	3.38741	3.64244
Subject_5	EO	2.06186	124.239	287.589	58.6517	3.09348	23.9701	19.8272	5.43682	18.8156	8.1925	0.106148	0.325903	6.56688	8.34746	13.7783	1.80895	5.0314
Subject_5	EO	3.24916	108.137	286.738	43.2138	1.30944	22.95	10.2532	5.2435	11.8367	8.58767	0.135805	0.155411	2.60053	5.37064	18.6646	15.2176	3.25519
Subject_5	EO	1.98937	137.358	429.021	112.371	2.49708	23.3191	22.0051	9.69698	18.481	13.2962	0.145655	0.43439	4.66559	7.0823	7.2188	1.70921	3.88878
Subject_5	EO	2.75685	148.563	297.993	47.8836	2.10911	25.0378	10.7971	8.70925	16.4227	11.5664	0.115018	0.15296	3.02199	8.63548	11.9564	7.85714	5.26077
Subject_5	EO	2.19351	192.973	283.368	44.6306	2.5936	20.9748	16.9007	6.86257	14.0631	13.2955	0.135029	0.301806	11.9244	7.30491	36.4399	2.71388	7.33527
Subject_5	EO	2.22007	78.2206	261.932	41.6929	2.2556	22.1075	17.9018	5.83589	12.6018	8.72872	0.125817	0.204029	6.44491	17.1109	10.7194	8.0176	3.76555
Subject_6	EC	2.86814	167.258	269.482	72.0623	1.40152	3.73621	12.1489	9.38944	10.2333	10.5307	0.226733	0.286145	6.71454	3.22625	25.9663	2.62002	6.31613
Subject_6	EC	2.56197	100.35	317.089	45.6994	1.67436	7.03204	18.731	9.31658	9.3597	15.3963	0.169371	0.150894	4.93472	4.0108	16.2149	9.97029	8.47312
Subject_6	EC	3.46181	131.708	291.727	36.3342	2.31338	2.4399	12.2413	6.67921	11.6979	6.5598	0.255963	0.309198	7.04648	2.19024	14.9602	2.59086	5.62387
Subject_6	EC	2.36268	124.672	408.873	57.2101	1.72332	3.09537	21.5468	12.4968	13.3348	14.4465	0.224586	0.132341	2.32964	2.27641	16.492	6.28175	12.5094
Subject_6	EC	1.73739	293.177	335.933	50.4249	2.07225	0.0832825	22.6071	8.8434	26.9031	12.8025	0.289264	0.163767	2.05468	1.74846	15.3501	4.02324	12.5705
Subject_6	EO	1.46049	262.817	250.498	86.228	2.07871	0.222328	11.3926	4.35235	14.3347	11.6606	0.132365	0.345959	5.956	11.0418	5.95183	1.76123	8.68433
Subject_6	EO	1.49446	17.322	212.281	51.0747	1.35912	0.785469	7.09957	3.97171	5.13243	5.19716	0.201012	0.11077	1.49032	4.71943	7.08658	8.50118	12.3187
Subject_6	EO	2.10187	93.7991	245.016	43.2876	1.13075	8.49733	10.9864	8.81689	6.73683	13.3392	0.116477	0.153696	3.24042	9.28635	11.6539	6.22391	11.0816
Subject_6	EO	4.3129	95.8579	245.804	42.6271	1.5718	2.67219	7.48532	4.12417	8.41661	6.96539	0.26377	0.187061	1.93254	3.13972	7.05633	10.8113	4.1032
Subject_6	EC	2.83553	126.466	326.486	69.2087	1.01835	13.4699	14.8988	12.0659	13.2639	20.9653	0.350953	0.167505	2.43805	0.961093	21.9285	4.68581	11.4587
Subject_6	EC	1.53756	159.664	365.481	64.5204	3.659	10.8358	25.1372	6.8024	27.7988	16.9407	0.182911	0.204227	6.29261	7.23297	8.07026	4.9	6.23179
Subject_6	EC	2.13581	160.126	360.437	79.8952	2.33967	4.23087	13.8139	4.8038	15.7273	12.837	0.19451	0.170039	3.55293	4.67585	6.47237	4.28405	10.3383
Subject_6	EC	2.26612	79.289	274.787	39.5815	1.12811	1.69853	9.74618	5.7881	8.72499	8.89312	0.321262	0.153779	1.68107	1.74868	9.48756	6.97088	5.39468
Subject_6	EC	2.0215	155.696	333.347	50.1149	1.86565	6.86095	18.5531	7.93617	11.8501	11.3067	0.300058	0.261772	9.42827	1.45785	11.0188	3.09099	6.65261
Subject_6	EO	3.4241	79.2485	221.474	36.1608	0.663204	3.65201	8.51141	6.03294	9.27516	12.1349	0.199794	0.079613	1.22405	6.04123	5.66008	24.0905	6.95068
Subject_6	EO	1.49299	27.0776	215.694	41.7671	1.12676	9.71837	7.2965	3.10224	8.00442	5.90354	0.273832	0.213797	2.15354	1.29725	26.5443	5.14891	6.64936
Subject_6	EO	2.95831	64.6307	217.816	29.3252	0.675816	0.310906	8.24965	5.3174	7.47328	7.44966	0.36369	0.134503	0.956357	0.722771	10.9083	7.50343	6.9068
Subject_6	EO	1.53642	145.773	219.247	32.2862	2.40199	15.2069	11.9932	4.94949	15.3425	8.78614	0.098594	0.256644	8.89339	16.3983	17.842	3.54973	9.65883
Subject_6	EO	1.74445	165.619	268.838	49.5096	0.967455	7.45177	9.51032	3.58227	13.3639	7.47487	0.094752	0.131929	1.08428	17.209	4.34798	10.73	4.50995
Subject_6	SL	1.6979	349.829	614.086	105.134	1.53054	1.69967	17.3588	20.5015	21.4341	15.2197	0.16534	0.507674	2.07962	6.01611	7.57503	0.649283	5.44697
Subject_6	SL	1.60236	556.892	917.238	140.49	2.08936	0.844139	38.9476	20.7198	26.0239	34.3139	0.171631	0.709874	3.86798	5.17264	7.36427	0.263569	4.55288
Subject_6	SL	2.14106	257.929	651.902	78.0165	1.36313	8.14996	17.7749	12.7413	12.79	22.1798	0.229709	0.703055	2.05103	4.18639	5.56133	0.391979	3.22623
Subject_6	SL	2.53638	283.619	569.01	104.707	1.54797	3.10891	20.2192	10.9115	21.7169	19.4876	0.138235	0.219935	3.18957	5.61844	18.0903	6.62984	1.71654
Subject_6	EO	1.88196	217.657	239.976	39.8001	6.15695	10.1631	10.1615	3.21426	15.9976	14.1886	0.11067	0.40928	13.9054	15.5222	18.204	2.20941	6.35825
Subject_6	SL	1.58795	387.325	634.124	117.258	1.08839	10.2716	23.9488	22.6057	21.0541	16.2924	0.145012	0.339926	4.04321	7.54438	14.3764	1.86533	4.15883
Subject_6	SL	1.56633	300.248	614.593	160.746	1.55549	2.24744	22.1324	23.9265	22.7157	16.1237	0.194644	0.563101	2.22866	4.19961	7.35537	1.75041	1.42989
Subject_6	SL	2.40033	144.367	566.528	85.0467	1.11564	9.32271	16.7983	18.6227	18.1111	13.9388	0.160155	0.351923	1.68488	13.2441	4.46652	2.83164	2.7174
Subject_6	SL	2.30727	325.035	629.171	88.9777	1.48025	4.61002	19.6506	19.7146	20.4804	18.5755	0.14489	0.401909	2.71564	6.72039	11.2788	1.13701	4.3585
Subject_6	SL	2.3895	197.238	691.577	307.346	1.20812	10.2547	20.7176	21.9359	20.7464	15.7803	0.20189	0.384702	2.39733	2.97283	13.2584	1.45846	3.94795
Subject_6	SL	1.79622	341.367	717.795	239.465	2.13104	12.2937	43.5165	15.1968	30.354	32.5498	0.253838	0.440771	3.24634	2.53694	7.23268	3.06185	1.77277
Subject_7	EC	1.78353	132.408	474.472	96.5301	2.39029	3.44817	24.8213	12.0046	22.9099	13.2778	0.399438	0.48291	6.85912	0.589692	12.6206	0.244549	12.7579
Subject_7	EC	1.67738	110.411	459.537	65.1907	1.61691	2.6342	18.5432	7.84554	11.6085	10.053	0.448286	0.250839	2.2496	0.811251	6.04244	2.76719	7.05934
Subject_7	EC	2.93465	219.041	487.162	102.564	2.87572	8.6012	18.8878	4.54858	20.2422	11.4517	0.342258	0.41988	6.60201	2.3163	5.27491	1.59927	4.22147
Subject_7	EC	1.82419	259.64	417.999	53.7611	1.86461	2.0015	19.4429	10.3975	17.5777	10.6413	0.230731	0.240866	2.87502	3.7755	7.40343	2.8523	13.6553
Subject_7	EC	1.7878	94.42	381.403	48.9351	1.89	4.99985	14.4649	7.11059	13.7053	6.33574	0.373238	0.24328	1.99993	2.01557	3.61804	3.46583	6.72016
Subject_7	EC	1.60688	137.74	384.521	58.9571	2.00463	5.2571	16.6492	6.22272	18.2457	13.2335	0.232145	0.360323	7.5519	5.35026	5.89334	2.47775	8.74399
Subject_7	EC	1.65375	134.122	452.385	89.2535	1.70968	4.3235	16.5704	8.02608	13.9878	13.7837	0.338215	0.217007	2.18285	2.24508	6.50195	5.20849	4.96874
Subject_7	EC	2.03671	231.897	445.711	68.9663	1.96823	4.30748	16.3137	11.2827	15.0044	12.7481	0.191154	0.271601	5.31379	7.44685	5.36055	2.55709	11.6036
Subject_7	EC	1.76382	92.1708	375.374	47.8103	1.42036	6.61553	9.34836	8.88747	8.4961	9.73136	0.267208	0.314599	2.46504	3.5799	4.36706	3.82036	7.08577
Subject_7	EC	2.32578	198.863	422.982	107.216	2.61866	0.0567856	18.5844	9.1809	18.96	10.9486	0.202856	0.29055	3.62258	4.47286	7.58288	2.25639	11.0597
Subject_7	EO	3.0341	183.846	297.007	36.6401	1.38616	6.74661	6.93327	7.08827	8.94	6.38555	0.197241	0.292266	2.01313	4.37237	5.31155	1.91345	9.63268
Subject_7	EO	1.79542	285.696	333.053	64.8841	2.14616	6.428	11.623	8.32057	23.4216	9.3283	0.151025	0.418733	5.72356	4.45064	13.4223	1.27069	7.11764
Subject_7	EO	2.04007	104.867	316.099	53.7748	1.87852	6.02385	10.2105	9.25674	13.1449	10.0414	0.176885	0.389143	3.98248	3.3047	11.9893	1.70393	6.58014
Subject_7	EO	1.73242	113.355	329.692	64.1195	1.57308	1.6668	8.04837	8.64326	16.011	8.69607	0.263504	0.104207	0.462121	2.74868	6.51883	18.4957	3.56997
Subject_7	EO	2.76893	165.587	319.876	42.4513	1.6387	4.6494	7.29178	8.24695	9.23656	7.1961	0.169357	0.453965	2.56737	6.60629	4.95947	0.466672	11.3418
Subject_7	EO	1.74711	112.236	353.929	52.7486	1.85793	0.0563507	14.3687	12.6939	13.258	16.311	0.174999	0.40121	4.82091	3.19615	20.6233	1.31543	6.71585
Subject_7	EO	2.18357	202.872	326.74	57.0809	1.03135	2.56834	13.3375	6.04575	18.0725	8.8955	0.176789	0.287872	3.13097	4.69809	8.1189	5.52882	4.97249
Subject_7	EO	1.49271	112.596	350.074	76.3244	1.13126	1.8779	15.8614	10.849	8.87644	12.1057	0.190598	0.205711	1.99722	5.5023	7.10432	3.89084	10.2908
Subject_7	EO	1.2691	130.162	276.574	89.8327	2.17029	0.929428	12.3846	4.57624	16.3323	10.0648	0.195976	0.28048	4.3891	5.58071	20.4969	2.61793	9.95094
Subject_7	EO	3.99474	162.15	284.388	31.9914	1.77362	5.90101	6.46342	6.01071	11.0345	12.3636	0.130252	0.167555	2.95889	6.36132	12.2978	8.23134	8.35594
Subject_7	SL	1.83298	325.267	781.225	133.934	1.21868	2.14906	17.1591	18.6916	14.5064	16.8839	0.25463	0.665354	2.26115	4.01148	3.32256	1.02444	1.95694
Subject_7	SL	1.67804	235.148	919.978	145.901	1.00186	1.74316	14.4724	17.4658	19.8194	20.2106	0.181083	0.653792	2.80805	9.11836	1.66618	0.551827	2.16791
Subject_7	SL	2.40632	234.897	690.315	120.222	0.96101	12.3302	13.3955	16.7991	25.1068	14.7783	0.17936	0.461719	2.19529	8.06923	2.68193	2.7339	2.20864
Subject_7	SL	1.75615	473.232	777.685	118.492	1.4243	6.1198	17.8322	23.039	20.7184	20.9388	0.12914	0.537914	3.43421	13.7379	2.35595	0.681114	4.41967
Subject_7	SL	1.82267	179.397	651.549	99.6139	1.22219	2.55961	11.6787	8.51461	13.0823	13.5828	0.234448	0.338307	1.52237	3.12607	5.32325	3.58596	1.93706
Subject_7	SL	1.98671	175.107	758.995	128.581	1.15108	15.6082	17.4741	13.5732	21.5984	13.8092	0.473982	0.521406	0.838943	0.888971	5.96074	1.26992	2.3687
Subject_7	SL	2.67222	178.773	667.124	88.2226	0.709502	9.16197	10.2787	16.3655	16.845	19.3981	0.267832	0.290039	0.737917	4.02764	3.95626	4.06135	2.29488
Subject_7	SL	3.05825	311.079	734.532	151.187	0.731684	7.77124	15.1467	13.7147	22.0794	16.6057	0.274909	0.206608	0.56844	3.80373	3.55863	9.46173	1.39145
Subject_7	SL	1.48962	226	656.235	98.8418	1.18758	0.226509	16.7062	19.4527	15.0112	15.7446	0.208287	0.245488	0.958415	4.51049	6.02927	7.46203	2.43638
Subject_7	SL	1.69459	210.11	817.19	183.143	0.929015	10.7222	12.8211	20.9993	16.1007	15.334	0.289474	0.635669	1.5819	3.91715	1.94492	1.00752	1.95418
Subject_8	EC	1.53292	179.259	516.176	116.193	4.10439	2.64767	28.9072	8.28624	16.1316	27.0293	0.400763	0.618444	7.45928	1.09277	4.7256	0.339955	4.68405
Subject_8	EC	1.44653	108.635	402.617	64.5894	2.54384	10.7967	10.7433	7.53467	13.0816	10.0551	0.408006	0.405105	5.48193	1.36951	4.26968	0.686016	12.785
Subject_8	EC	1.93203	178.633	605.049	85.4737	2.37126	10.6897	21.7485	8.88283	17.1	18.0371	0.459941	0.460684	3.56916	0.902194	3.04785	0.736155	4.35374
Subject_8	EC	1.67591	96.7678	426.475	76.4221	2.13415	6.80614	16.6939	7.57223	10.5326	12.0358	0.226818	0.501428	5.57438	3.64461	2.94148	0.641135	6.33062
Subject_8	EC	1.84312	157.053	421.344	98.9268	1.98141	7.20429	20.2627	14.606	10.4479	21.7177	0.366202	0.277277	3.25094	2.47968	3.40092	2.31575	6.50861
Subject_8	EC	1.93635	160.802	403.439	51.3764	1.80258	11.6432	18.2117	9.3366	10.3656	11.1257	0.195524	0.470697	7.53053	7.5378	3.19435	0.365872	17.1564
Subject_8	EC	2.0907	135.493	481.519	63.1801	1.81583	2.52935	17.7001	10.6029	13.9822	18.0642	0.468053	0.601025	2.86093	0.424451	10.5231	0.532648	4.77305
Subject_8	EC	1.92594	97.5684	412.079	75.4575	1.09848	8.20525	19.1993	13.1904	10.4036	11.9547	0.21207	0.37596	2.02	5.12606	4.67338	1.22446	5.52389
Subject_8	EC	2.06708	153.732	371.955	66.3459	1.55191	1.19806	15.2942	9.33331	10.1642	11.5349	0.373528	0.13351	1.48459	1.1358	6.31311	8.48158	6.41777
Subject_8	EC	1.61318	222.95	433.843	62.9778	2.27403	11.4931	33.4249	8.27567	14.7557	24.4145	0.166042	0.419391	9.91637	5.61857	7.03685	0.881614	5.98209
Subject_8	EO	1.99895	73.2951	370.971	47.9883	1.10809	5.71288	9.92093	8.71044	9.05212	10.4059	0.392449	0.538365	1.82684	1.28713	12.2133	0.89875	2.67359
Subject_8	EO	1.97631	69.9721	274.892	32.2546	2.39278	4.13866	11.9848	5.84952	7.94994	11.7113	0.162887	0.398018	5.85318	10.414	4.28886	1.39339	7.55683
Subject_8	EO	2.54883	105.182	383.332	74.7114	1.5503	8.56777	12.6881	6.54885	11.5392	6.61616	0.670725	0.308666	2.61458	0.396964	3.46378	1.95025	4.7685
Subject_8	EO	2.11197	73.3747	372.784	59.1579	1.74126	3.15465	13.1064	5.21872	12.7193	8.22309	0.215278	0.561885	5.29457	3.85436	6.68201	0.592654	5.0744
Subject_8	EO	2.83771	23.1173	362.763	94.5172	1.8439	9.41179	11.3878	6.02417	9.38865	10.4244	0.327652	0.505685	4.90491	2.29177	2.9327	0.897745	4.85541
Subject_8	EO	2.00621	85.1756	298.245	41.2806	1.69422	20.7318	12.0783	8.42469	10.7318	9.0689	0.177871	0.237212	5.38615	6.86533	2.75192	4.57757	6.90515
Subject_8	EO	2.74577	114.548	343.115	47.8267	1.74361	6.03352	19.4574	8.57617	11.9926	13.0515	0.272932	0.278839	2.05022	3.52366	2.4623	2.09541	8.57645
Subject_8	EO	1.67843	231.967	376.774	59.3475	1.14485	6.2663	13.8956	7.64858	12.9734	16.6614	0.249018	0.179897	0.788844	2.14688	9.82069	5.58494	4.0648
Subject_8	EO	1.27532	43.5714	366.063	63.7789	0.991812	6.7045	12.112	8.89366	12.3702	9.84958	0.418939	0.282487	0.921209	0.975478	4.85389	1.44334	11.1566
Subject_8	EO	2.65237	165.254	350.802	53.4939	1.08049	3.81492	12.1121	12.0703	11.6012	13.1571	0.220261	0.167646	0.957315	3.08328	8.92928	4.29041	10.7072
Subject_8	SL	1.55022	445.746	1006.17	169.885	1.9191	11.096	27.2311	15.7338	28.8052	20.0303	0.364497	0.577344	2.3236	2.46336	2.44709	1.10523	2.85869
Subject_8	SL	1.33703	436.795	1318.52	224.907	1.67712	17.6576	29.9881	27.3054	27.0725	29.3947	0.346763	0.578109	1.22173	2.40531	3.46808	0.494767	4.37246
Subject_8	SL	1.42512	506.997	1372.47	248.618	1.69631	12.6614	37.2745	30.8406	30.7441	29.1636	0.442198	0.520386	1.64037	1.72713	2.01609	0.787441	3.45628
Subject_8	SL	1.46408	428.689	1109.28	182.902	1.80014	8.5006	24.8092	22.5553	22.7139	28.5328	0.408316	0.554184	1.71125	1.9653	2.81176	1.34068	1.78506
Subject_8	SL	1.53357	366.034	1468.05	317.063	1.29926	12.1834	34.2622	33.8767	28.221	30.3784	0.662098	0.7677	0.99112	0.580105	2.21993	0.424056	2.10903
Subject_8	SL	1.38663	534.301	1313.06	564.605	3.09752	16.2125	56.668	19.5451	31.9081	62.2357	0.536659	0.744088	3.65377	1.20969	2.0955	0.401902	2.68138
Subject_8	SL	1.59367	325.155	1055.25	240.847	1.43373	8.01208	24.5712	22.8269	20.7972	21.4414	0.486228	0.607382	2.22095	0.955513	3.54919	0.714446	3.88667
Subject_8	SL	2.26158	354.378	1110.57	249.343	0.92318	8.29463	21.5684	22.234	22.8556	21.0349	0.489017	0.353032	0.795026	0.673578	5.12045	1.96624	3.86623
Subject_8	SL	1.4975	526.904	1176.69	187.972	2.09114	6.81255	35.7837	22.0059	25.6576	39.4706	0.313823	0.642715	3.29127	1.44516	10.7055	0.225278	4.48489
Subject_8	SL	1.83899	394.628	996.159	129.599	1.4956	10.4546	27.0219	22.9633	20.7819	25.7048	0.323909	0.345964	1.52481	2.25955	4.92508	1.49126	7.29443
Subject_9	EC	2.41209	185.559	264.282	32.876	3.01807	0.652161	14.9667	4.755	11.156	7.88849	0.135422	0.584568	20.0179	36.0192	3.25119	1.60079	3.90739
Subject_9	EC	2.3684	198.924	337.271	75.0647	2.36175	0.599091	16.2609	7.17153	9.24659	13.9799	0.168125	0.950606	16.8887	3.20407	30.4257	0.233388	7.41289
Subject_9	EC	3.42448	117.532	289.296	56.6171	2.03491	0.854942	13.3568	3.86815	9.13317	5.95272	0.252428	0.711349	8.34974	2.0957	10.7926	0.660129	7.74867
Subject_9	EC	4.33878	82.0312	267.927	41.7957	2.85018	0.663246	14.642	3.11403	10.5442	6.22857	0.305507	0.545394	5.42603	2.0424	9.50047	1.89792	3.10016
Subject_9	EC	1.81098	193.376	400.056	73.7714	3.0233	2.70373	13.2803	9.15067	11.7436	23.3129	0.098172	0.328201	10.2555	8.41488	14.9232	3.50808	2.6838
Subject_9	EC	2.1868	77.4503	331.582	43.9063	1.50072	2.11919	11.0955	6.38433	8.76769	7.78383	0.269352	0.770546	8.06012	1.97948	18.088	0.536233	3.38098
Subject_9	EC	3.81776	21.5235	330.779	46.2092	2.78577	2.96616	13.0876	4.16394	11.2126	11.2353	0.122527	0.867475	19.221	10.3794	12.1458	0.329714	4.17843
Subject_9	EC	3.15382	150.736	277.747	38.6718	1.97661	0.254478	7.4381	3.57347	12.1625	9.2054	0.084881	0.487806	15.518	32.4197	3.52984	3.24486	4.3417
Subject_9	EC	2.50692	157.32	315.737	49.1052	3.0132	3.05524	16.2555	4.04067	10.8864	10.5023	0.18079	0.510196	9.50085	5.262	15.4242	1.45392	4.97592
Subject_9	EC	3.2585	117.378	307.349	54.3693	1.79016	2.03533	9.58384	4.94932	6.29171	8.73028	0.317942	0.615148	4.28621	0.768777	32.3843	0.836201	7.25671
Subject_9	EO	3.3143	128.878	250.423	34.623	1.72658	0.826668	6.45983	3.92678	8.15741	5.68523	0.13528	0.414683	5.03431	6.88547	12.6001	1.86299	5.45543
Subject_9	EO	2.07264	198.723	326.437	45.422	3.5219	6.53079	16.7125	8.16258	13.4039	23.4296	0.063772	0.484801	24.445	26.4188	11.1235	1.41989	5.69946
Subject_9	EO	1.56657	297.553	341.852	53.2348	2.55654	0.533501	12.5217	6.25364	16.6787	16.2115	0.093202	0.306847	4.76725	10.5174	9.90685	3.26919	2.66948
Subject_9	EO	4.11763	91.6072	304.129	50.8362	2.00019	0.664314	8.88604	5.15645	9.92151	6.63194	0.351056	0.561834	3.76501	1.36349	7.10999	0.972242	6.47703
Subject_9	EO	1.79636	198.344	361.837	49.3625	2.95659	1.40483	12.2588	4.24235	12.6378	13.6172	0.193696	0.521287	4.29075	4.57862	8.19267	1.46336	5.0601
Subject_9	EO	4.34326	100.416	290.652	39.5747	2.26887	6.63857	7.57349	4.17883	7.92563	5.99205	0.112261	0.666837	17.3965	18.3168	6.49933	1.71469	3.65744
Subject_9	EO	3.76006	112.823	295.898	41.3579	1.80452	2.55129	8.73707	4.70697	7.10028	8.61396	0.182016	0.288137	4.68763	3.52831	10.9726	4.514	4.52105
Subject_9	EO	1.76923	88.8042	297.018	53.9157	1.23186	0.728432	11.0894	6.44827	9.28319	9.39474	0.168724	0.18967	1.60217	3.18315	22.9984	8.39397	5.03963
Subject_9	EO	1.80373	87.9665	297.053	43.9861	2.41818	6.5208	13.9397	5.06054	8.64707	10.0915	0.096033	0.293628	14.4656	16.1148	6.87845	8.72046	1.93893
Subject_9	EO	1.99946	76.8013	278.257	49.3575	1.8588	7.67439	7.32485	4.72769	9.80935	7.12052	0.21781	0.406	5.83463	2.575	12.2352	3.61054	4.04105
Subject_9	SL	1.625	594.562	1258.55	252.868	1.58253	15.4991	25.8481	21.7392	20.7306	23.4449	0.302312	0.685985	2.23577	2.02192	5.92237	0.60879	2.42478
Subject_9	SL	1.26767	168.901	955.122	147.993	1.01728	5.38113	23.7786	14.5104	15.9124	17.0296	0.280202	0.478828	0.9157	2.20929	7.6323	2.25806	1.48963
Subject_9	SL	2.14217	373.823	1184.65	191.97	1.49102	13.2147	30.2825	19.2544	21.4071	22.2338	0.420999	0.794296	1.42578	0.884656	11.4329	0.365443	2.62521
Subject_9	SL	1.67348	252.061	996.423	188.417	1.05958	0.0146255	16.7271	20.4318	23.1278	17.7759	0.412658	0.734455	1.16292	1.55794	5.44459	0.808332	2.13494
Subject_9	SL	1.92882	274.765	1130.87	153.146	1.04732	23.2556	23.9102	23.9509	24.1439	17.578	0.35132	0.547163	1.09281	2.36851	3.93136	0.767311	3.90485
Subject_9	SL	1.81273	527.949	1481.19	313.998	2.0969	0.810577	43.155	19.5156	27.4861	55.0931	0.227604	0.76354	3.03646	3.84547	4.83119	0.926924	1.42626
Subject_9	SL	1.94492	495.913	1347.56	342.894	0.979683	2.95126	26.0257	33.8824	29.1852	24.4976	0.365964	0.658167	0.950207	1.64012	4.09174	0.445952	3.08589
Subject_9	SL	1.83139	526.576	1227.86	209.835	1.14113	14.7147	22.9334	20.3395	20.0768	20.6014	0.37104	0.673172	1.68343	1.99178	3.45211	0.789607	2.12874
Subject_9	SL	1.2018	293.671	1008.94	168.65	1.44916	17.3677	27.536	25.8617	20.9357	28.01	0.265599	0.701026	1.72485	3.86326	3.68961	0.884055	1.59714
Subject_9	SL	1.29458	240.84	914.104	154.631	1.16057	16.3105	26.8322	14.5095	18.6722	17.6039	0.344132	0.772938	2.16659	1.92783	5.31186	0.750958	1.4854
Subject_10	SL	1.64022	230.124	1201.33	162.097	1.63086	11.4849	22.6003	19.3979	21.7229	19.6893	0.246779	0.887563	2.42441	4.99491	2.51114	0.461242	1.65317
Subject_10	SL	1.30524	277.864	1554.7	238.646	1.37836	6.41242	30.2068	22.0997	25.7827	22.3265	0.393252	0.675187	2.11095	3.05913	2.16005	2.88707	0.941369
Subject_10	SL	1.16775	240.994	1568.21	196.69	1.33887	5.33845	19.1605	21.3764	19.8195	22.6555	0.532229	0.764459	1.1437	1.65252	2.09917	1.19958	1.71191
Subject_10	SL	1.58351	229.518	1452.17	177.945	1.39009	4.2705	20.6941	13.5856	25.3961	24.5958	0.330894	1.0478	2.53918	3.47214	2.23292	1.211	0.676704
Subject_10	SL	1.25277	334.328	1521	334.96	1.27692	0.351975	19.4546	23.5782	26.4334	24.5737	0.284376	0.72058	1.40726	4.01884	2.89416	1.18757	1.64445
Subject_10	SL	1.4399	402.354	1813.5	296.709	1.10224	17.7938	26.641	22.2739	25.7756	29.4818	0.563114	0.987734	1.48749	1.73174	1.64333	0.545769	1.39913
Subject_10	SL	1.44699	245.16	1291.05	179.551	1.28843	7.0368	22.4349	24.2679	17.106	28.8311	0.463976	0.958957	1.31964	1.97856	1.88	0.721277	1.38424
Subject_10	SL	1.40424	444.17	1580.67	284.195	1.64645	17.8153	42.2863	28.3875	40.38	23.3214	0.32085	0.670725	2.05109	3.34209	3.17546	0.979407	2.12759
Subject_10	SL	1.06574	200.258	1153.98	185.271	1.09948	1.76303	20.6592	21.7422	17.3422	17.7805	0.38306	0.929191	1.69226	2.40082	2.57408	0.649308	1.33847
Subject_10	SL	1.82608	256.402	1089.78	158.5	1.4209	1.40196	23.77	18.3698	26.9191	19.0423	0.398674	0.831059	1.37561	2.95198	1.63599	1.1335	0.867718
Subject_10	EC	2.01918	92.4549	348.904	56.0485	2.57802	3.72366	9.2224	5.27712	10.6126	12.1018	0.237798	0.3636	5.6866	4.21985	3.54385	2.66661	2.4775
Subject_10	EC	1.98829	121.702	534.846	105.675	2.69123	9.89794	12.2783	5.59786	11.6575	11.1784	0.580587	0.514173	8.03824	0.707523	3.70854	1.13651	3.30387
Subject_10	EC	1.61867	153.598	400.756	62.4205	3.77134	5.72525	25.1004	5.52981	22.9205	11.9084	0.397209	0.527679	11.5073	1.53077	4.0221	0.56229	9.1449
Subject_10	EC	2.60261	38.2993	435.631	55.0341	2.47674	6.83961	15.1037	7.89423	14.0772	11.1677	0.345519	0.393223	6.16203	2.75398	4.97924	2.05015	2.95424
Subject_10	EC	1.87747	129.218	432.056	76.2008	2.65249	7.61988	14.6889	4.62231	15.2658	11.0146	0.448177	0.405134	8.69406	1.39968	3.00678	1.55151	4.79502
Subject_10	EC	2.00174	115.091	447.885	68.4322	1.95497	7.16666	16.9735	4.77806	11.142	8.878	0.610224	0.322606	3.49851	0.392916	5.92561	5.9935	1.25732
Subject_10	EC	2.43077	106.729	389.735	75.5087	2.3834	5.2132	15.2888	5.69399	9.79708	10.285	0.464553	0.452442	6.41462	1.48438	2.31517	2.28755	2.77928
Subject_10	EC	2.58285	19.5522	423.131	111.21	2.28655	0.0335159	16.3609	6.36971	11.1512	8.4325	0.642587	0.552629	5.85472	0.573614	3.16925	1.07789	3.19584
Subject_10	EC	1.52756	98.6013	328.435	48.6565	2.7907	1.53606	13.1125	4.29733	8.98299	11.6533	0.303732	0.333843	13.7088	4.46629	2.16956	1.70551	5.58938
Subject_10	EC	1.80747	85.1678	376.544	73.1627	1.78958	2.42782	14.8876	7.22213	8.55184	9.54648	0.434491	0.232267	4.26477	1.75516	4.37913	4.31221	3.70466
Subject_10	EO	1.89037	103.329	306.921	82.9542	3.88811	5.61298	20.7031	5.20306	20.1537	9.1936	0.241044	0.578706	17.2799	4.01703	4.85125	0.506355	6.05655
Subject_10	EO	1.34547	105.989	417.674	82.7287	1.56648	8.02824	14.6081	7.41987	12.0347	10.386	0.208024	0.388109	4.90703	4.09062	7.5726	1.66277	3.18447
Subject_10	EO	1.41385	234.07	494.566	82.0699	2.47436	6.49964	14.7468	9.96825	19.6486	15.2846	0.243705	0.228384	3.69372	3.30683	7.58835	3.18234	7.85072
Subject_10	EO	2.09994	96.8616	404.397	60.8113	1.96671	8.08176	16.6567	5.91325	14.1503	10.0088	0.268648	0.348181	3.81354	2.59332	6.91347	2.42029	3.82447
Subject_10	EO	2.03974	67.6795	311.907	37.4087	2.03891	7.74561	11.5294	4.77455	9.07497	9.93537	0.273582	0.360541	5.68474	1.99612	6.43142	2.5827	2.41883
Subject_10	EO	3.35474	73.5813	331.537	48.6557	0.83314	10.8123	9.1662	7.4285	19.3429	8.89638	0.389581	0.124091	1.52558	2.28078	2.2481	12.1278	2.40736
Subject_10	EO	2.22263	221.419	300.008	42.7672	2.59196	9.90551	16.7251	5.28143	24.0177	11.5416	0.115875	0.257936	11.518	6.06929	9.58079	2.02716	8.43339
Subject_10	EO	1.77634	125.275	330.55	48.5827	2.53051	1.64621	14.2052	8.72245	15.421	10.4064	0.239216	0.302785	4.10528	2.75253	10.8941	1.69849	6.02741
Subject_10	EO	1.42946	155.667	282.946	53.9318	1.55668	7.96994	8.41201	5.97532	15.9702	9.8756	0.179308	0.156012	2.17833	3.80475	9.37674	6.31059	3.2309
Subject_10	EO	1.92169	130.126	315.351	53.4872	1.76829	5.34536	14.4554	8.45895	13.6661	12.6079	0.246053	0.134698	5.04928	3.00357	9.07699	10.4708	2.35325
Subject_11	EC	1.14387	254.034	667.944	108.47	0.963352	3.94234	27.0839	15.4794	19.3018	18.7784	0.431443	0.193845	1.26592	0.508957	10.6126	8.25424	4.02427
Subject_11	EC	1.59658	147.267	546.266	109.55	2.163	0.0201416	21.1251	10.6543	20.8218	14.4518	0.294112	0.257751	3.55712	1.88068	6.15916	6.17199	2.70181
Subject_11	EC	1.36247	259.344	591.555	166.319	1.7457	2.73599	23.3788	12.5745	17.6899	26.0162	0.235618	0.208874	2.43829	3.23334	4.09567	3.92847	5.74346
Subject_11	EC	1.7829	159.364	428.336	72.4599	1.44669	1.40702	18.3264	6.58097	10.5105	13.7403	0.36574	0.355531	3.61228	0.577351	13.9975	1.75273	7.2335
Subject_11	EC	1.49362	204.935	579.366	96.2073	1.7445	4.21734	25.3353	14.8279	16.7421	19.772	0.343942	0.368008	1.67218	3.778	2.61008	1.71601	5.01032
Subject_11	EC	1.3888	290.492	539.447	153.998	1.11385	8.10008	28.5796	19.2471	19.3604	17.652	0.237504	0.155505	1.21203	4.22962	3.42317	10.6843	3.63394
Subject_11	EC	1.46998	156.603	517.045	172.538	1.9133	2.23434	26.9831	12.0686	17.5023	16.1249	0.250261	0.17395	2.74524	1.78317	19.1493	11.3158	4.32623
Subject_11	EC	1.12489	204.221	489.274	154.998	1.52676	5.98547	21.913	21.6044	25.8429	18.9248	0.282914	0.238007	2.02182	1.9137	8.13735	1.92662	22.678
Subject_11	EC	1.19107	322.575	616.686	184.918	2.7809	10.8909	54.4295	19.1424	35.9039	26.8563	0.338662	0.254355	8.17225	0.759609	16.3512	7.28165	3.19538
Subject_11	EC	1.3961	312.306	581.799	102.722	1.23094	6.25694	18.2124	10.0322	15.3811	16.5727	0.193233	0.313702	3.94762	6.61337	4.66307	2.35736	3.33871
Subject_11	EO	1.91262	222.728	468.758	105.486	2.35321	3.11803	15.5396	10.9043	22.1902	17.5736	0.08881	0.364263	9.13463	20.878	3.50836	1.85519	4.51654
Subject_11	EO	4.15451	159.039	463.069	140.84	2.05977	7.8681	23.0454	10.4489	20.4391	19.4469	0.111715	0.341957	12.3747	13.8229	6.01234	1.49865	8.85119
Subject_11	EO	1.91271	172.446	480.935	79.8055	1.33202	1.10906	16.9119	9.17315	19.4587	17.0383	0.209406	0.150427	2.72499	2.39319	5.67414	7.00477	7.64077
Subject_11	EO	1.30528	158.645	517.024	153.463	1.9557	1.8026	21.1861	10.7677	22.7481	19.5822	0.318008	0.164658	0.636548	3.11908	3.75968	8.17992	3.20887
Subject_11	EO	2.81769	142.22	556.78	140.455	0.702299	9.89973	13.0495	15.0047	19.6216	18.721	0.323307	0.159929	0.447809	2.42773	3.39313	8.85716	2.99105
Subject_11	EO	1.436	238.276	517.843	137.612	1.39252	8.87553	16.7728	13.2522	14.079	16.3802	0.134047	0.288576	7.89613	7.26998	5.43397	3.05329	4.07696
Subject_11	EO	1.56642	116.551	396.614	106.557	0.836664	3.99773	12.3837	10.2665	17.7533	15.6605	0.357368	0.179119	1.80083	1.9089	4.98889	5.68551	5.92355
Subject_11	EO	1.93704	205.778	444.78	170.264	1.05214	3.49216	17.3264	13.3123	16.9297	21.1416	0.111233	0.174959	2.86785	11.3264	6.08232	5.05194	6.88377
Subject_11	EO	1.13701	153.185	469.964	95.9667	1.44111	9.85257	25.8409	8.72657	17.6703	11.5812	0.363707	0.369897	2.49321	1.25486	10.1442	0.816246	9.68842
Subject_11	EO	1.82628	163.898	505.664	117.176	0.996961	10.1861	17.6654	14.532	13.2741	18.5156	0.301023	0.189004	1.75261	1.79687	6.22644	5.46116	4.87911
Subject_11	SL	1.43574	486.128	1254.44	189.018	1.72209	30.2839	22.6274	20.3573	21.7874	35.1093	0.314039	0.589283	3.10306	2.40074	4.07369	2.09428	1.39271
Subject_11	SL	1.61393	600.031	1650.83	260.922	2.06136	24.0282	32.8386	23.0592	35.0145	35.2384	0.184261	0.833409	4.74527	7.87742	2.3846	1.03501	1.16629
Subject_11	SL	1.85542	938.544	2012.91	482.252	2.21474	25.9454	88.542	29.6488	58.0287	55.5056	0.272974	0.335918	1.57821	4.37773	3.38982	3.58625	2.35891
Subject_11	SL	1.54905	676.331	1284.77	293.827	1.78408	17.9751	25.9026	24.7343	31.773	38.1167	0.299184	0.748571	2.13538	3.34696	3.08663	1.23183	1.08603
Subject_11	SL	1.29753	528.057	1314.92	287.846	1.74222	0.182938	25.1163	26.5533	27.9098	30.106	0.350516	0.506357	1.91279	2.19929	5.29856	1.23226	2.31494
Subject_11	SL	1.28289	777.964	2237.25	488.035	2.13267	4.03714	46.8192	32.3849	51.3484	51.9373	0.479788	0.74253	1.23393	1.14886	4.93194	0.5727	2.1866
Subject_11	SL	1.58401	492.289	1700.45	448.716	1.6718	8.93633	27.3391	21.6323	42.0596	21.6984	0.476052	0.794082	1.44953	1.33886	2.69965	0.972691	1.30128
Subject_11	SL	1.19798	509.37	1395.58	245.86	1.9145	23.5714	45.3387	28.5096	41.8466	24.3131	0.378975	0.565009	2.21272	1.61353	3.47697	1.37399	2.0137
Subject_11	SL	1.12505	533.307	1850.29	297.016	1.50135	15.1685	26.5167	32.2284	30.2103	30.2639	0.433775	0.596104	1.28498	1.74075	2.44294	0.811916	3.07808
Subject_11	SL	1.4924	758.129	1660.05	257.915	1.15866	4.69873	27.628	21.0579	31.9669	24.0817	0.311384	0.529309	1.90585	5.17916	1.31167	2.03942	1.79725
Subject_12	EC	1.47701	62.3419	319.436	56.5944	0.92865	16.2638	9.78961	8.55459	11.8012	10.2174	0.098616	0.258463	2.68617	7.93253	22.0069	1.99224	8.59584
Subject_12	EC	2.01492	192.11	318.459	45.4299	2.21775	8.57439	15.7459	10.1624	15.5871	11.6594	0.218626	0.315027	2.24983	3.21097	24.2362	1.6374	10.15
Subject_12	EC	1.90392	90.2269	314.776	44.9025	1.97287	4.27207	15.5925	6.18431	12.3414	10.5725	0.257378	0.351469	4.19436	6.02206	9.8564	1.23575	11.1827
Subject_12	EC	1.60724	33.5622	248.258	57.6238	1.13661	10.2535	10.8359	7.41171	6.93454	7.72978	0.199555	0.351524	4.82329	17.0388	5.94357	1.62356	10.5173
Subject_12	EC	2.45761	190.213	334.23	60.4878	1.6435	11.0511	20.4831	13.7478	19.4392	7.24942	0.157338	0.353337	3.16859	4.64852	17.7601	1.62225	6.35691
Subject_12	EC	3.96734	94.6477	276.796	46.523	1.52145	11.3228	8.70603	4.89868	8.7607	6.94399	0.178763	0.396566	2.22104	9.15543	6.86382	1.44905	6.36498
Subject_12	EC	3.841	100.397	286.156	43.0466	0.994477	10.7987	9.59825	6.28023	8.68625	8.88658	0.298016	0.153432	0.928326	1.15055	24.3276	9.71574	4.57603
Subject_12	EC	3.88238	91.99	221.129	27.4317	1.7952	4.51968	7.41625	3.13474	6.55494	5.89562	0.193507	0.449741	4.9335	4.76777	10.791	1.53348	5.36652
Subject_12	EC	1.96421	121.114	341.079	61.0848	1.53689	9.92973	10.4534	5.14759	12.3699	12.2065	0.121739	0.329954	5.08574	7.77388	14.3332	2.63269	5.16627
Subject_12	EC	4.18322	94.7638	271.705	60.3971	1.79081	12.2687	13.7416	7.82167	14.256	9.95318	0.202615	0.361085	3.50459	5.62793	7.6335	1.42076	10.0878
Subject_12	EO	1.429	44.4778	289.158	70.8979	1.47765	15.7305	9.42829	8.44238	10.2631	8.88035	0.162512	0.196976	1.14494	4.65101	10.4126	4.91325	6.11938
Subject_12	EO	2.97147	117.693	216.307	30.5065	1.72975	12.4984	6.33752	4.38938	5.2031	7.44304	0.171284	0.44818	3.79163	7.97026	9.76836	2.24014	3.51461
Subject_12	EO	2.49463	183.577	260.838	40.1288	2.33081	7.85476	7.7264	4.19205	11.8035	9.29188	0.09233	0.332383	7.71553	12.1296	13.1089	3.36478	6.64872
Subject_12	EO	1.10813	132.361	288.347	41.8101	1.92043	12.1258	11.4956	7.50689	16.8869	9.44368	0.18567	0.264898	2.40918	2.51039	23.7777	2.50093	7.81285
Subject_12	EO	1.81243	211.582	270.882	39.4098	3.22694	12.9315	11.7691	4.84581	14.6302	12.6687	0.105678	0.328654	8.96136	11.0883	15.2589	2.23952	7.70351
Subject_12	EO	2.01447	56.7224	261.348	36.663	2.23338	11.9222	6.66669	4.50683	7.22239	6.08193	0.213872	0.421226	2.95896	3.58174	13.9707	1.56743	7.0052
Subject_12	EO	1.8161	82.4918	287.61	48.4851	1.43117	12.7104	15.499	8.06019	5.76812	12.2824	0.186751	0.437623	5.34667	6.90553	17.1809	1.05509	5.39197
Subject_12	EO	2.40287	152.364	269.359	63.6196	1.12972	8.29433	15.5735	3.97458	9.81014	9.85542	0.212624	0.180639	2.11833	4.73141	13.8803	11.2629	2.35302
Subject_12	EO	1.74861	85.072	261.654	72.4796	1.1109	5.58578	9.09202	5.12865	6.8061	6.19207	0.129399	0.243679	3.77171	11.0291	6.81442	4.24083	4.97707
Subject_12	EO	1.68925	268.423	368.408	66.665	2.46536	11.7349	31.7926	7.62182	17.4362	15.512	0.165233	0.462748	12.7132	8.40602	12.2092	1.44319	3.71298
Subject_12	SL	1.17583	144.2	998.406	178.875	1.21544	13.11	18.5823	16.9013	20.441	17.9033	0.547376	0.440155	0.806257	0.407191	5.11368	2.26009	2.0334
Subject_12	SL	1.84607	448.282	1048.14	201.386	1.24223	14.0211	15.7853	20.1469	27.1801	19.4616	0.399739	0.471553	0.862449	2.11841	3.27374	0.812128	4.90699
Subject_12	SL	1.94695	399.474	1115.11	138.647	1.338	9.33561	30.1904	16.6688	17.0831	21.6288	0.337564	0.688065	2.56229	2.01106	5.76792	0.809102	2.20192
Subject_12	SL	1.94904	244.167	1032.08	164.605	1.1489	14.9262	20.3054	21.6515	21.0854	19.5353	0.381589	0.551114	1.02765	2.22806	3.26566	0.677175	3.38267
Subject_12	SL	1.94526	270.211	839.926	121.169	1.58717	6.19798	23.8582	18.0966	24.5362	22.9748	0.227247	0.383902	2.57107	4.43787	4.54991	2.82065	2.2865
Subject_12	SL	1.61598	216.053	1029.01	193.756	1.03091	13.8057	22.9005	25.695	20.1829	22.6321	0.398004	0.424565	0.79752	3.72264	2.16808	1.56824	2.70856
Subject_12	SL	1.77603	425.449	1377.64	280.99	1.13234	12.9726	41.5999	32.219	23.5678	35.4561	0.448333	0.447368	1.43097	2.49085	1.77261	1.97752	2.2742
Subject_12	SL	2.25471	427.215	886.57	132.943	1.07573	5.7168	16.7377	25.2133	18.7323	17.3617	0.274195	0.332128	1.34048	3.56499	3.99587	2.02453	4.54981
Subject_12	SL	1.6161	506.202	990.212	143.983	1.27132	10.2384	27.1758	28.9005	21.9838	20.8696	0.386243	0.6593	2.60388	2.47299	3.64308	0.623872	2.55363
Subject_12	SL	2.7067	295.484	843.939	105.421	1.0145	17.5861	17.2738	21.1464	16.0436	17.1991	0.236774	0.414674	1.15951	4.1377	4.93701	0.813334	6.73849
Subject_13	SL	1.15423	197.572	1029.87	172.054	1.01681	11.65	14.404	24.742	13.5912	20.688	0.622053	0.59402	0.931823	0.868033	2.5251	0.49119	4.04559
Subject_13	SL	1.46562	178.766	1023.53	123.447	1.34398	14.6365	29.0224	20.5711	14.6834	19.5134	0.791869	0.510786	0.439153	0.449529	3.22867	1.46106	2.84091
Subject_13	SL	1.39857	211.853	910.355	110.732	1.53005	13.0527	28.0575	15.1494	15.9102	19.3284	0.37073	0.599738	1.32524	3.09727	1.8883	0.847275	2.9961
Subject_13	SL	1.02962	214.309	1060.13	145.968	1.14749	15.2505	18.0212	28.3789	24.2708	14.8387	0.544489	0.645498	0.885734	1.49784	1.8646	0.898887	2.2704
Subject_13	SL	1.70177	201.955	847.49	106.765	1.22528	0.509575	24.7673	17.9413	20.913	12.6035	0.344505	0.574589	1.3706	3.29658	2.4461	0.471255	5.89883
Subject_13	SL	2.16346	167.146	1087.46	155.738	1.0089	6.8807	16.6218	25.5611	17.7752	19.7672	0.666425	0.770521	0.818865	0.507429	2.94902	0.639535	1.6592
Subject_13	SL	1.33749	156.959	954.799	118.495	1.16711	5.72603	16.7127	18.992	14.4829	20.877	0.625976	0.608886	0.662864	0.863532	2.52657	0.66082	3.65799
Subject_13	SL	1.43667	222.788	933.034	113.153	1.29769	10.9216	17.5297	17.2839	14.5725	20.8167	0.325191	0.778725	1.73436	3.10499	3.10207	0.262354	2.57689
Subject_13	SL	1.36958	165.707	983.041	156.575	1.28587	0.679016	18.8266	18.0332	16.047	13.6688	0.405612	0.592904	0.957989	1.91412	3.72814	1.30705	1.96086
Subject_13	EC	2.26848	118.157	440.221	61.4621	1.83232	7.68887	16.8026	4.69587	13.3579	13.0232	0.346944	0.285263	10.1817	2.90812	2.49818	2.35287	6.0814
Subject_13	EC	3.39241	47.7296	374.615	59.9431	2.40491	0.89238	7.81732	9.65865	10.1094	17.4793	0.135034	0.378633	11.9655	10.2283	2.02363	1.64793	4.9441
Subject_13	EC	1.95178	170.178	407.049	56.6211	3.61276	2.56691	17.3571	7.40048	17.5293	16.4633	0.340275	0.321505	4.59654	1.38909	8.8157	2.04515	5.52143
Subject_13	EC	1.39392	106.081	283.882	40.6718	2.76656	2.45545	14.1544	4.71809	9.5297	12.2241	0.163707	0.404179	7.77447	6.59303	5.7927	0.567276	17.7202
Subject_13	EC	3.27677	58.7691	372.343	46.6337	2.49872	6.17794	18.2717	7.15203	14.7558	13.8769	0.173761	0.359925	9.86024	6.48532	5.51341	1.15465	9.2673
Subject_13	EC	1.77626	200.475	450.331	64.4054	2.96781	12.4627	22.215	8.19169	22.091	15.7736	0.125476	0.408581	17.9571	23.4218	5.05813	1.52845	4.56652
Subject_13	EC	1.49609	239.163	521.426	65.8466	2.09556	0.14872	33.8226	9.34725	18.8282	18.7306	0.150037	0.198626	8.23705	6.63445	9.44048	6.96132	3.26982
Subject_13	EC	1.87842	103.706	359.563	53.7072	2.55326	5.16129	16.3708	4.76054	11.7704	12.9412	0.291726	0.257543	5.37619	1.64012	9.92114	3.79026	4.96812
Subject_13	EC	1.84996	224.232	403.9	51.992	2.19986	2.90265	16.7351	7.535	11.846	15.0201	0.264147	0.224947	4.50372	3.19632	5.45943	3.3469	5.04674
Subject_13	EC	1.38925	190.179	438.745	79.1725	3.56111	5.02427	21.5719	8.62819	19.9502	22.3273	0.160885	0.500845	19.0399	7.90784	6.11864	1.23372	4.25964
Subject_13	EO	2.08643	95.5919	329.413	47.064	3.16874	1.88615	10.1933	5.06237	11.2659	13.6976	0.319694	0.457026	3.62663	1.84438	4.76111	0.66755	9.85698
Subject_13	EO	1.60117	86.6421	429.926	78.8629	1.77594	10.7246	12.6456	6.98408	10.2804	10.1497	0.274218	0.566822	5.23596	3.67686	3.16855	0.493499	5.60682
Subject_13	EO	1.60742	147.128	370.494	57.9958	0.934299	7.02908	14.6522	18.0285	14.5354	11.0509	0.215951	0.117414	0.528108	5.31739	3.1425	12.3767	7.30812
Subject_13	EO	3.858	35.1809	305.088	56.5105	3.13254	6.69023	19.6897	5.43575	10.288	19.8981	0.320773	0.394766	4.52761	3.28517	3.10074	1.77596	4.04314
Subject_13	EO	2.27794	117.005	347.035	63.2282	1.25165	10.276	11.7396	5.4028	10.318	8.63529	0.453464	0.305229	2.77056	0.543791	12.1702	2.22614	4.93377
Subject_13	EO	2.01219	75.5064	299.02	58.9554	1.74562	14.4823	9.87083	6.55813	7.56659	8.40163	0.213856	0.383757	7.28339	4.93156	4.52325	2.61997	2.6315
Subject_13	EO	1.05615	156.703	363.422	55.2316	1.62756	7.53611	23.6147	9.29616	20.2307	11.7419	0.158821	0.218717	3.86993	9.38987	8.13864	3.59235	4.46295
Subject_13	EO	2.00255	201.07	448.418	97.8479	1.75662	5.28746	20.7297	7.15552	13.3879	11.0379	0.311553	0.420758	4.89853	1.97592	12.789	1.69897	3.2448
Subject_13	EO	2.16376	70.095	301.939	44.1739	1.55314	2.35396	10.6986	7.54727	6.28852	12.0046	0.322757	0.335633	3.13768	1.83934	4.62861	1.71301	7.10401
Subject_13	EO	2.14572	210.557	383.314	62.4671	1.57124	3.99382	19.1107	7.17951	10.8455	13.6832	0.294049	0.173371	1.60959	2.01036	7.15216	11.1703	2.03104
Subject_13	SL	1.14072	190.208	1049.64	142.103	0.983378	5.339	18.2918	18.8322	21.4275	18.4976	0.363055	0.722754	1.74791	1.78604	4.26362	1.30685	1.38509
Subject_14	EC	1.55037	170.451	318.386	44.25	2.36753	10.257	19.8064	7.56682	13.2828	13.7114	0.19973	0.230606	4.63978	5.78299	8.71983	2.08345	21.7242
Subject_14	EC	1.49489	193.505	411.435	63.0797	2.29696	14.2144	18.2278	11.4744	14.6684	18.7636	0.229599	0.311132	5.86687	2.84663	13.4803	2.59392	5.7666
Subject_14	EC	1.41421	226.393	507.713	68.4653	0.948672	9.39579	19.0292	20.185	19.0128	15.4916	0.283891	0.215741	1.15488	1.75584	12.4725	2.02483	27.5711
Subject_14	EC	1.28171	165.025	470.256	68.7802	1.99081	12.2233	23.2406	13.9243	16.5932	18.5469	0.275717	0.330813	2.54685	1.95574	12.1524	0.92327	36.9838
Subject_14	EC	1.18597	152.73	333.358	64.1365	1.76131	9.68121	19.9769	12.1951	15.8838	11.2229	0.131056	0.214357	2.53209	10.0837	6.48839	4.7028	14.5254
Subject_14	EC	2.79777	116.776	336.74	48.7884	0.71854	4.56331	13.0174	23.9711	15.9544	10.3721	0.233798	0.319433	1.8981	3.96234	4.33484	1.85391	16.9957
Subject_14	EC	1.65327	289.65	415.219	78.4994	1.75984	5.32297	20.9963	11.0534	13.8482	20.2387	0.152455	0.175515	5.04367	6.93166	13.0516	6.48344	7.52275
Subject_14	EC	1.40195	221.844	495.853	55.2125	1.86733	20.2964	20.7813	14.3682	15.2492	19.4548	0.200978	0.304457	4.06356	3.12199	14.1133	2.21146	11.7781
Subject_14	EC	1.50633	188.342	427.598	114.151	3.69509	13.2991	28.5518	9.62201	20.1278	32.5385	0.269629	0.332665	3.68071	3.53265	7.87844	1.77875	17.4876
Subject_14	EC	1.93536	134.65	314.771	45.8842	1.49386	17.8647	14.2376	10.2423	12.6617	10.4481	0.235162	0.20317	3.21275	3.53455	4.08474	3.30704	15.8885
Subject_14	EO	1.31235	175.348	325.007	57.3247	2.20883	16.9802	27.2998	7.2637	19.7571	13.443	0.120786	0.273088	9.21965	11.9623	18.7404	1.2729	16.7141
Subject_14	EO	1.6501	428.746	493.322	69.2237	1.42481	11.0077	18.8731	18.1173	30.5007	19.723	0.080369	0.258097	2.98166	14.9093	14.0208	2.10132	17.8621
Subject_14	EO	1.37386	266.976	432.356	62.3112	1.8327	16.9503	22.6905	16.6536	21.7563	19.9892	0.163113	0.273453	2.78169	4.91591	19.8964	2.59424	11.4018
Subject_14	EO	1.35393	247.125	430.06	69.9602	1.33114	15.9684	26.2525	18.3356	16.372	18.6559	0.127438	0.25982	5.52638	9.43063	19.2653	2.96275	8.80059
Subject_14	EO	1.87576	225.084	312.67	39.2014	1.53607	7.06521	23.7752	13.5247	16.3136	17.0363	0.114643	0.289889	5.05589	13.2484	14.1801	1.44847	22.7169
Subject_14	EO	1.44854	116.1	331.202	49.4719	1.2493	2.53056	15.4386	16.8221	14.1862	15.8501	0.187481	0.169882	1.02887	6.36154	7.38878	6.55784	9.50101
Subject_14	EO	1.96253	57.4114	312.842	44.8208	1.61442	7.01657	15.1057	9.67674	10.3064	12.5896	0.140151	0.213495	2.79953	6.09025	22.1856	5.79574	7.23367
Subject_14	EO	1.92774	136.137	307.481	44.6381	1.49963	17.0068	19.2265	14.9194	12.9624	13.1614	0.194616	0.230611	1.20772	6.55433	7.16285	3.57079	16.8005
Subject_14	EO	1.97425	142.896	308.741	47.0494	1.20135	10.7437	18.0424	9.79607	10.9859	9.66978	0.261268	0.20199	1.65734	2.19104	9.31669	4.89434	7.20171
Subject_14	EO	1.0915	255.34	398.415	57.929	1.62166	17.7733	28.3054	15.0246	18.3344	27.9201	0.151663	0.200381	2.94935	7.74486	20.2852	5.17912	6.7595
Subject_14	SL	1.90869	391.969	1202.78	179.064	1.15724	11.3143	26.2521	22.4169	26.3957	18.616	0.662007	0.472872	0.688105	0.814317	3.00798	1.82148	2.58355
Subject_14	SL	1.17328	186.975	1144.1	205.458	1.4122	17.0363	24.5092	20.2208	20.6404	25.0091	0.42002	0.747245	1.68301	3.023	2.10835	0.958435	1.51154
Subject_14	SL	1.50021	482.68	1790.26	279.793	1.3749	0.208717	28.3527	24.8978	31.1822	25.3598	0.396406	0.494173	1.22242	1.63881	4.43449	1.46553	2.27203
Subject_14	SL	1.37162	293.938	1355.37	191.846	1.89696	9.49622	24.9013	16.6434	20.3045	24.2078	0.566094	0.652868	1.57391	1.25134	2.77392	1.45517	1.42384
Subject_14	SL	1.69936	269.925	1145.4	159.776	1.51983	18.3213	18.2578	21.4156	21.5329	19.3307	0.304637	0.551761	1.41193	7.52289	1.22317	1.51085	2.3296
Subject_14	SL	1.4904	392.455	1120.7	175.234	1.55167	1.00556	23.5025	20.1724	20.2048	21.8582	0.330936	0.620119	1.80799	3.36195	2.987	1.41548	1.66135
Subject_14	SL	1.38433	151.109	1085.83	232.805	1.11961	15.952	20.9669	18.7757	21.1652	15.9395	0.321071	0.54445	2.11691	3.57596	3.5072	1.79865	2.0412
Subject_14	SL	1.25677	337.888	1243.19	228.276	1.97634	11.8145	33.7724	20.9055	25.7012	28.2075	0.357327	0.75439	2.45419	2.85757	3.09596	0.93666	1.30113
Subject_14	SL	1.52359	433.474	1049.96	194.213	1.31793	15.3711	22.1257	19.2884	22.6358	17.5178	0.230598	0.476627	2.32555	6.59804	2.09921	2.30205	1.9944
Subject_14	SL	1.42942	436.543	1292.63	210.399	1.78398	13.932	35.9396	17.4529	19.3074	30.2003	0.408728	0.854212	2.27263	1.27249	5.08242	0.554055	1.40881
Subject_15	EC	1.58527	199.193	483.686	81.4909	1.40459	10.5986	18.0007	18.7655	20.6039	14.6273	0.209887	0.287212	3.04877	8.81196	1.94993	3.81377	3.93873
Subject_15	EC	2.52299	156.014	482.296	75.071	1.88132	15.0876	17.2931	9.60988	16.6769	20.9026	0.237086	0.244931	3.17061	2.90753	7.35755	4.22565	3.42223
Subject_15	EC	1.56296	184.994	476.739	59.9321	1.17779	5.46561	16.171	10.3876	15.4197	12.1282	0.351309	0.174367	0.904524	1.32194	4.28289	8.65798	2.68304
Subject_15	EC	1.47523	270.21	494.875	64.6324	0.802692	2.74498	17.8773	15.9187	16.2674	15.3277	0.194314	0.129705	0.618393	6.38624	2.98025	8.96531	3.82398
Subject_15	EC	2.04171	244.088	467.93	75.1159	1.95126	15.7608	24.4725	14.6474	24.0858	15.349	0.142389	0.237769	2.39689	14.4452	3.84949	6.84789	3.52895
Subject_15	EC	1.83687	167.166	405.709	67.8916	0.872191	8.96877	15.5019	13.3267	13.5734	14.219	0.266601	0.176582	0.854168	4.12157	2.89248	6.19837	3.31278
Subject_15	EC	2.06639	172.579	624.181	103.511	0.852494	3.48366	18.7044	22.242	18.2943	17.2317	0.381026	0.29067	0.8166	2.15038	4.57827	3.54273	4.06996
Subject_15	EC	2.0001	129.23	433.783	76.1838	0.781454	11.2466	15.0172	16.6159	14.1597	14.8642	0.308709	0.159105	0.696109	2.20811	5.80478	14.6686	2.22283
Subject_15	EC	1.86276	202.793	571.064	76.7011	1.25589	12.7731	22.8145	14.4594	24.4199	18.8106	0.195833	0.256812	1.09487	7.27825	3.69217	3.45072	4.07479
Subject_15	EC	2.18825	96.052	407.034	71.4226	1.09503	14.5543	16	12.0298	16.5798	10.747	0.288761	0.359366	0.828019	2.55056	4.71024	2.70392	1.95141
Subject_15	EO	1.6024	220.046	407.739	159.852	2.16319	15.1562	23.181	10.2653	16.314	22.7547	0.12078	0.267698	4.19209	9.06918	9.42135	2.88112	4.75712
Subject_15	EO	2.22925	167.025	361.001	50.4834	1.12232	9.25175	11.236	9.95902	14.4927	18.6421	0.27976	0.119358	0.722083	1.41923	10.508	8.92985	3.42857
Subject_15	EO	1.37179	188.236	408.242	55.6126	1.38651	6.02543	11.6021	13.4517	18.6145	12.5808	0.106919	0.241195	1.38639	10.3763	7.45592	3.59998	5.25713
Subject_15	EO	1.46322	219.436	403.929	48.9734	0.885618	13.9966	16.841	13.1743	14.9768	13.0099	0.147218	0.154053	1.1984	4.8586	8.96398	10.7575	2.34269
Subject_15	EO	2.06365	137.216	341.128	58.5243	1.47886	13.6401	13.6627	6.12352	12.9738	10.4382	0.185504	0.32053	2.53262	4.78266	4.24059	2.65651	2.99885
Subject_15	EO	2.52257	116.975	400.959	63.9646	1.86341	20.9892	9.89073	14.1252	18.6274	18.5212	0.128847	0.375107	2.20228	7.54822	11.1402	1.20103	5.23396
Subject_15	EO	1.90014	110.79	413.201	63.7285	1.10069	6.15288	11.7115	11.6895	9.65243	11.4247	0.173507	0.216839	1.693	4.43067	6.79497	5.96756	2.63679
Subject_15	EO	1.51518	192.283	467.599	86.7223	0.956482	16.5348	13.751	16.5717	12.4957	17.1801	0.360404	0.422223	0.944657	2.32004	3.28339	1.17891	3.2754
Subject_15	EO	2.67603	96.4921	353.576	51.284	1.4574	6.89288	14.2917	9.7657	13.0722	17.7716	0.149959	0.117719	1.11656	6.46129	6.09856	13.6129	3.59108
Subject_15	EO	1.35767	306.09	375.049	78.0925	1.80365	14.2392	12.9696	10.5548	15.5134	23.0196	0.25409	0.110075	0.781807	2.20018	7.32857	8.74288	6.4638
Subject_15	SL	1.14424	332.934	1246.85	245.547	1.38615	17.2234	30.9942	25.9359	19.9282	28.5381	0.588879	0.773159	0.880175	1.30629	1.90307	0.45108	2.54439
Subject_15	SL	1.24552	321.554	1404.65	230.168	1.39994	8.06196	14.8453	18.7764	25.0098	23.6129	0.33522	0.943368	1.06486	4.31551	2.7716	0.280889	1.52164
Subject_15	SL	1.56789	206.355	1181.45	189.029	1.23933	3.83753	16.8362	24.1559	22.3667	20.5568	0.25851	0.63138	1.816	5.75667	2.62122	1.5811	1.3787
Subject_15	SL	1.67936	272.877	1175.48	190.442	1.24107	14.3527	18.3757	18.812	22.0717	24.4195	0.169176	0.769546	3.67551	9.08769	3.25118	0.902948	1.90519
Subject_15	SL	1.48661	255.437	1317.55	197.669	1.18064	6.27392	19.363	16.2768	21.0094	15.7751	0.517792	0.839697	1.07143	2.0295	2.14036	0.940533	1.34671
Subject_15	SL	1.86027	193.371	1143.36	193.675	0.874738	16.6369	16.6454	16.5404	18.9428	18.9559	0.785675	0.694276	0.611597	0.54568	2.03991	1.27456	1.47096
Subject_15	SL	1.30554	361.527	1359.1	225.608	1.25333	10.9672	23.7701	24.1784	18.2593	22.8852	0.287311	1.00752	1.90483	3.99624	2.8851	0.288914	1.69222
Subject_15	SL	1.6402	280.447	1155.63	151.574	1.80485	23.0087	22.7347	15.5517	22.7195	23.7493	0.195942	0.850759	3.1667	4.90631	6.15333	0.55701	2.15723
Subject_15	SL	1.65953	362.062	1514.1	232.123	1.47838	12.1129	24.8922	30.6094	23.1017	29.5287	0.177968	1.12574	4.19928	7.44735	2.4566	0.327493	1.00775
Subject_15	SL	1.51049	259.602	1228.84	162.812	1.09729	10.7181	17.7122	20.7248	17.3367	18.9135	0.45192	0.967709	1.04564	1.07642	5.28709	0.264089	2.18239
Subject_16	EC	1.83987	48.238	253.089	46.7639	1.44953	5.46122	15.596	14.4496	13.0504	10.2968	0.129216	0.356958	5.67198	10.347	13.5006	0.597195	21.4315
Subject_16	EC	1.70661	97.1921	314.18	63.7328	1.256	8.32342	13.1149	11.2154	11.9912	12.801	0.146194	0.276221	1.35691	7.24571	16.633	1.86067	11.9276
Subject_16	EC	1.63582	85.855	346.9	56.2416	1.75572	2.01546	13.7673	10.3659	12.7057	12.7197	0.222856	0.283082	1.04648	1.5405	39.7705	1.11686	22.7021
Subject_16	EC	1.857	87.1941	315.061	63.5023	1.12491	4.21857	15.9255	9.44105	9.64335	11.5611	0.097334	0.391776	4.55262	8.67982	26.6094	0.936412	9.81419
Subject_16	EC	3.16329	129.644	342.842	65.6814	1.00003	7.72433	11.4257	16.4786	15.8057	20.8095	0.143919	0.098572	0.444449	4.20946	8.08659	10.7449	10.5152
Subject_16	EC	1.60643	58.8038	268.518	42.3389	1.31653	8.2696	8.75471	9.38348	8.53202	12.6913	0.140909	0.328205	3.50267	6.32892	12.515	1.14022	13.6329
Subject_16	EC	2.066	58.639	369.121	70.981	1.63526	6.04799	18.7351	10.777	17.7484	11.3507	0.200597	0.556891	3.80398	3.08575	11.9908	0.581657	5.48296
Subject_16	EC	2.40645	144.805	298.494	54.5229	1.12408	0.675499	17.0654	12.2646	19.2294	19.1988	0.079355	0.159964	2.77936	19.2181	22.2426	4.89994	17.5811
Subject_16	EC	1.6114	45.6427	279.776	95.4709	1.38233	1.0927	10.7339	7.13518	12.7461	8.81858	0.195017	0.307851	2.15883	7.17343	6.69832	2.03923	6.34154
Subject_16	EC	1.12583	48.9017	289.832	49.7666	1.42072	6.96465	12.8	8.95844	12.1655	11.2839	0.227269	0.345866	1.97522	2.38009	8.54377	1.8194	6.33024
Subject_16	EO	1.37199	45.7281	223.234	33.2274	1.25932	1.88024	11.0267	6.57648	9.045	8.14697	0.161342	0.138713	1.07662	6.87722	17.2567	7.75857	8.88103
Subject_16	EO	1.54942	81.6923	342.959	72.283	1.05285	7.96316	8.38513	12.8588	11.919	12.6177	0.179071	0.386021	0.927082	3.78748	12.4233	1.42602	5.14862
Subject_16	EO	3.74922	52.3544	211.403	46.4529	2.24532	8.74239	6.3573	4.3392	10.8655	15.3325	0.068982	0.232869	4.36662	23.3878	8.35157	3.05811	4.43501
Subject_16	EO	2.56598	35.3347	224.573	47.3711	1.20336	8.7539	10.1029	8.28542	8.3362	7.97548	0.122953	0.170175	1.87218	15.7461	13.1194	5.40867	8.82982
Subject_16	EO	1.69595	29.0841	238.637	37.9131	1.35215	1.46762	7.48321	7.30108	7.2219	10.1116	0.138266	0.321132	1.91759	8.20658	12.2592	1.65289	9.13763
Subject_16	EO	1.05757	46.0404	328.323	55.3195	0.886529	1.77023	13.4432	13.0081	9.27538	9.31657	0.203652	0.425359	1.19317	1.79109	41.1923	0.840909	10.0296
Subject_16	EO	2.80527	101.68	286.663	44.9463	1.06644	4.52057	10.7525	14.8221	12.8856	12.4268	0.066491	0.265432	1.43417	21.4839	14.5078	2.15985	23.1487
Subject_16	EO	1.26587	51.4822	274.768	85.64	1.08874	9.71964	8.65388	8.04284	8.08351	10.6449	0.129198	0.258686	2.23967	13.8626	5.93116	3.45365	3.75774
Subject_16	EO	1.17652	30.1749	276.076	46.7349	1.1514	10.2425	11.2202	7.42775	9.37433	7.42192	0.313204	0.274199	0.885112	1.14349	19.8764	3.78198	3.68745
Subject_16	EO	1.92623	62.5702	323.441	72.4005	1.31764	3.91602	12.3617	14.0755	9.93106	13.0638	0.133457	0.336557	2.16422	6.50466	13.8909	1.68437	6.614
Subject_16	SL	1.57721	239.343	860.899	250.799	1.9809	13.911	37.0029	32.9676	24.8515	49.6062	0.340135	0.52688	1.52606	2.39595	2.80996	0.827172	4.57035
Subject_16	SL	3.10015	100.771	564.463	107.851	1.77324	6.38596	25.9988	13.3142	18.4634	23.4407	0.14977	0.47575	7.31415	20.5893	4.27562	1.25762	3.34841
Subject_16	SL	3.58939	258.65	684.111	180.793	2.64204	1.25847	22.3329	18.4743	29.1699	33.2942	0.189985	0.510266	3.90929	5.57705	4.269	0.892178	4.54478
Subject_16	SL	2.55591	189.013	666.912	104.066	1.28261	0.321526	19.5853	16.6021	20.3902	27.0458	0.127263	0.362229	3.45431	10.9265	6.87597	1.30826	4.89373
Subject_16	SL	5.97958	151.401	548.734	109.456	2.70375	14.9097	18.6983	10.4777	26.7375	25.4666	0.117802	0.429525	10.8285	18.3515	3.88246	1.43199	4.12283
Subject_16	SL	3.03266	227.879	669.508	94.0692	2.03293	2.69199	27.1352	15.835	21.2158	32.5065	0.128817	0.30251	4.76236	6.9915	10.4273	3.17098	3.8838
Subject_16	SL	1.61208	172.256	716.9	136.075	0.815442	10.8796	27.7271	22.2458	21.3052	24.8381	0.33276	0.293601	0.967884	2.27761	7.24124	3.11859	3.355
Subject_16	SL	2.13309	131.549	660.533	91.7333	1.47907	1.26041	19.8626	13.9501	19.0546	24.8047	0.281858	0.297957	1.80631	1.94747	4.56005	2.4547	3.78294
Subject_16	SL	2.05988	158.197	681.895	111.962	1.75011	17.5362	29.9581	12.0867	17.6648	29.7643	0.294109	0.385725	2.04005	2.13189	5.08151	1.93045	3.10578
Subject_16	SL	4.92391	230.12	541.117	104.61	3.15278	12.5401	19.8885	17.4704	35.5408	35.0538	0.09255	0.488304	10.6164	12.4041	5.66223	0.877515	4.78637
Subject_17	EC	1.86187	289.634	692.049	152.445	1.26797	6.44035	28.0069	15.7313	24.2929	20.9459	0.210142	0.150767	1.78553	4.42635	6.63915	5.117	9.20792
Subject_17	EC	1.88369	154.646	616.394	144.797	1.56023	6.65823	27.5777	13.983	19.9838	18.3548	0.310052	0.348303	4.53775	1.5917	9.64548	2.03354	5.25005
Subject_17	EC	1.51701	142.465	542.573	209.582	1.0312	3.33963	21.5691	14.1682	20.4019	18.4552	0.364598	0.196209	0.824329	1.02005	7.65318	6.26595	5.25527
Subject_17	EC	2.36987	102.609	636.077	192.602	2.78516	1.71721	31.4903	10.8225	28.2582	14.1658	0.253426	0.479587	5.57468	2.59381	7.12744	0.442738	13.4702
Subject_17	EC	1.98976	66.1427	487.386	77.9233	1.63929	26.4593	16.2574	13.2371	17.1951	14.3609	0.288537	0.53296	4.76377	1.79332	17.7653	0.726083	5.26065
Subject_17	EC	2.28736	73.6162	490.665	186.906	1.71267	2.23766	28.0172	10.2273	14.4618	24.2631	0.175855	0.302179	2.89604	6.48237	4.48904	2.12133	7.95083
Subject_17	EC	1.93168	86.4657	549.677	219.879	1.87779	0.807083	22.1964	10.581	13.6967	17.2019	0.252776	0.292177	2.62445	1.46851	14.3274	1.35516	11.6756
Subject_17	EC	2.32646	69.2364	514.243	127.118	2.03309	5.45312	19.3554	9.32035	20.3015	17.4858	0.247078	0.470583	4.72802	5.07723	4.49195	2.99324	1.94438
Subject_17	EC	2.26522	100.147	487.396	75.0058	1.51143	4.01786	22.9707	9.86114	17.9432	14.6672	0.300241	0.260706	1.44024	2.5081	5.54383	5.01546	2.94623
Subject_17	EC	1.79914	79.5226	529.976	92.5703	1.62819	2.26545	19.7661	10.4073	13.3563	14.5248	0.306774	0.234512	1.40999	2.74199	2.94759	2.53068	9.06988
Subject_17	EO	1.44569	221.506	547.467	214.234	0.807919	8.4633	14.8174	15.065	17.2094	23.4254	0.122132	0.203251	1.30691	7.86346	5.9186	4.76509	4.97064
Subject_17	EO	1.89974	99.298	652.347	196.898	0.809788	11.1059	18.437	21.8525	18.6545	20.4245	0.253841	0.371292	0.831475	3.05902	4.24286	2.26804	3.458
Subject_17	EO	1.90615	86.4115	527.593	218.63	1.12886	1.68066	23.0455	10.7948	14.2462	13.5267	0.211882	0.256258	3.10512	8.09604	3.51288	3.39756	5.62219
Subject_17	EO	1.13876	161.131	605.958	166.651	0.837754	3.40875	27.4756	16.6267	20.9617	20.9725	0.245546	0.371674	2.69938	2.94936	8.96778	1.37989	5.44675
Subject_17	EO	1.28901	73.8847	425.686	214.79	1.71138	1.01093	16.869	15.2937	13.1863	21.0414	0.231039	0.259977	2.23624	3.22023	8.115	3.19928	7.07017
Subject_17	EO	1.5689	40.546	437.225	199.99	1.23715	6.26788	13.6272	4.8116	9.66142	10.9631	0.295193	0.337196	2.84572	1.80232	8.47657	3.18978	2.51645
Subject_17	EO	1.9258	84.3665	526.927	152.349	1.38371	4.11057	20.6623	11.4714	16.6018	22.3891	0.223691	0.448912	4.87805	6.55774	6.44811	1.28158	4.63205
Subject_17	EO	1.84588	68.6993	443.088	124.757	0.66214	5.25273	9.29097	10.0975	13.8351	18.2514	0.304035	0.277026	0.808485	2.6125	5.01693	5.39107	2.00855
Subject_17	EO	1.49313	129.469	641.027	175.919	1.49132	9.88893	36.7944	13.245	25.7694	18.454	0.337371	0.347973	2.4325	1.99114	4.73462	2.4244	3.76146
Subject_17	EO	2.10867	114.619	690.872	136.385	0.769644	10.5301	23.216	28.5052	16.529	28.4116	0.273542	0.455728	1.06259	2.98221	3.55398	0.846393	5.3349
Subject_17	SL	1.97647	765.354	1957.28	1349.26	2.31377	8.06484	66.71	33.4049	39.3286	91.0981	0.498216	0.579739	5.50564	1.5594	1.82366	0.554642	4.463
Subject_17	SL	3.14182	345.556	1238.24	236.72	2.28631	7.7029	34.045	25.1164	36.8743	31.5073	0.252373	0.608108	5.75005	4.2175	3.03036	0.485648	3.9179
Subject_17	SL	5.2061	246.321	1429.24	298.01	3.80596	18.2041	34.9764	10.7697	32.1151	44.3485	0.201182	0.725174	23.847	10.6834	1.41323	1.04575	1.2777
Subject_17	SL	2.11709	197.58	1222.85	216.329	1.78967	13.3044	23.6467	18.3594	24.4981	25.0287	0.347951	0.540087	4.44277	3.05407	2.33447	1.8224	1.92069
Subject_17	SL	2.09068	218.713	1192.61	234.682	2.36825	1.6771	18.1494	19.7419	25.2524	31.0571	0.504995	0.589716	3.4306	1.9534	1.27953	1.10794	1.73877
Subject_17	SL	2.06395	204.767	1215.95	216.543	1.68224	7.14814	25.506	16.3788	24.1716	21.6302	0.356439	0.486007	3.62118	4.3361	1.55997	0.986212	3.27577
Subject_17	SL	1.65537	181.76	1240.05	273.443	1.35596	6.77602	25.5956	21.6468	24.7944	21.1558	0.479147	0.505534	2.27237	1.84807	1.96455	2.22074	1.3481
Subject_17	SL	1.64248	364.235	1550	254.254	1.78949	16.3282	36.6021	21.279	37.8833	31.5833	0.497595	0.41664	2.19344	1.35808	2.74053	2.05945	1.99857
Subject_17	SL	2.42207	234.033	1214.67	206.974	2.14908	21.0183	34.1712	16.9596	31.0462	24.3089	0.3641	0.5481	4.47484	2.39239	3.31761	1.60929	1.53907
Subject_17	SL	1.52	298.48	1352.09	206.157	1.56262	22.68	25.2534	20.2352	24.1209	26.1494	0.342577	0.612149	2.50046	4.73973	1.69107	0.703694	3.74703
Subject_18	EC	1.40225	172.569	385.549	67.3434	0.804858	2.31654	16.7077	12.8874	16.1184	17.8948	0.237035	0.063332	0.435174	3.34938	6.91622	29.7872	10.7717
Subject_18	EC	3.25379	208.457	378.642	59.2209	1.9111	1.32072	24.8773	19.0952	27.887	27.8589	0.108962	0.216057	11.1831	7.98601	21.8728	3.73768	12.2445
Subject_18	EC	2.00946	319.594	368.997	55.3257	2.25283	1.9129	17.5657	17.6369	25.988	32.8542	0.072255	0.114484	2.65133	23.0517	4.31332	8.0462	27.5756
Subject_18	EC	1.19807	59.3921	288.081	51.1397	1.11066	7.71954	16.7311	10.1526	10.6139	11.1645	0.296155	0.118797	0.688022	1.31244	15.1085	7.52311	12.8722
Subject_18	EC	1.35954	126.22	375.026	64.3566	1.47043	2.53958	26.348	14.824	13.1784	17.6296	0.167157	0.196091	1.48679	5.53155	8.99191	2.39938	15.8321
Subject_18	EC	2.25158	106.719	350.041	80.2962	2.14346	4.16019	21.8655	14.3425	17.2014	19.4167	0.126446	0.22453	2.61171	6.04278	10.8993	5.18387	12.7615
Subject_18	EC	2.76818	89.3829	311.308	64.0224	2.24086	1.00461	14.9239	8.42051	18.5949	16.0098	0.107953	0.257134	8.4125	8.73439	16.5764	2.10939	11.6449
Subject_18	EC	1.99743	91.7761	327.108	66.0308	1.58943	7.65877	26.9855	16.6924	16.3059	16.0885	0.17725	0.169131	1.5789	4.34611	9.07331	4.02786	19.2863
Subject_18	EC	4.57676	207.908	275.83	109.312	2.65822	2.0075	15.4558	12.6541	18.98	26.8921	0.053413	0.277808	18.117	45.1696	9.6224	4.15017	3.85625
Subject_18	EC	1.18776	80.6895	304.034	58.8898	1.1119	9.66423	21.8328	12.1606	11.9519	11.8708	0.287908	0.11442	0.892303	1.35798	20.8741	8.99407	20.5896
Subject_18	EO	1.55623	146.796	278.763	55.2892	1.62786	5.37071	21.8585	18.6827	12.5218	26.3026	0.139429	0.171204	0.63947	7.63678	8.28471	20.7547	10.1399
Subject_18	EO	1.34862	95.7222	301.086	65.0272	1.28772	12.1161	17.5592	13.2131	11.4975	15.4261	0.114712	0.188546	2.48417	9.21991	22.0255	3.8779	14.7009
Subject_18	EO	1.62291	74.1539	316.144	46.8925	1.20956	6.51913	11.0512	15.4324	13.1817	10.099	0.209901	0.260066	3.04591	4.029	6.43492	1.7556	18.8664
Subject_18	EO	1.46811	84.6473	314.585	57.2548	0.673468	5.88523	12.9519	18.2535	13.2547	12.3307	0.236027	0.260272	0.694835	3.34137	11.5665	2.38777	13.1335
Subject_18	EO	2.48405	256.139	369.594	68.84	2.02995	5.68368	27.1117	18.2126	18.4375	31.1431	0.098415	0.160496	3.8471	24.7229	7.41869	6.7331	8.45257
Subject_18	EO	1.61765	110.1	301.11	51.4014	0.838669	8.64735	18.8453	16.8958	14.0526	14.8143	0.146919	0.130623	1.39287	5.74601	13.1272	5.7194	11.0155
Subject_18	EO	1.61991	203.591	433.897	88.5311	1.10224	4.20505	28.6912	25.8565	20.5835	23.7369	0.164587	0.229207	2.92744	3.54174	22.3216	3.19503	7.07643
Subject_18	EO	1.83171	39.5197	259.448	50.0803	1.46345	0.0612259	12.7777	8.50266	8.22145	9.8391	0.209699	0.254958	2.3001	2.40908	31.5093	2.41654	18.0741
Subject_18	EO	2.32143	57.4237	244.063	62.1674	1.47013	7.58683	20.0084	11.2603	12.2107	12.8777	0.093402	0.224599	5.00977	16.944	11.501	2.52214	19.2163
Subject_18	EO	6.62458	133.358	283.452	105.819	5.17064	2.45257	28.4348	8.25088	17.7637	48.1779	0.053975	0.308239	23.4826	26.447	23.3891	1.85438	9.69671
Subject_18	SL	1.77973	201.437	1022.37	253.891	1.18156	20.0312	28.5136	22.6996	26.9063	17.4864	0.424604	0.440784	1.24115	0.770067	8.88668	0.622988	9.08012
Subject_18	SL	1.80205	131.932	714.742	134.113	1.19802	13.1788	25.5604	20.0297	17.4611	16.8064	0.413016	0.548457	1.59086	1.15779	7.5341	0.469453	8.94374
Subject_18	SL	1.99673	161.883	735.84	145.651	1.63355	3.91986	30.7593	16.6863	18.6984	28.1238	0.292739	0.270014	1.224	2.93181	3.47367	3.1901	4.16984
Subject_18	SL	1.88179	426.8	1250.88	379.58	2.41119	11.4548	53.2726	24.1417	28.738	70.3391	0.326907	0.402169	3.66716	2.38361	4.37792	2.99969	1.93373
Subject_18	SL	1.55688	263.137	1001.19	249.82	1.15267	2.76775	22.6071	31.7076	18.3722	25.8267	0.313515	0.34733	1.44932	1.98064	7.92689	1.56379	6.165
Subject_18	SL	1.41805	138.824	720.714	113.84	1.50519	4.76964	22.0155	15.123	23.7738	14.8398	0.349068	0.350767	1.32397	1.76281	6.7095	1.3378	6.7874
Subject_18	SL	1.88542	233.814	857.91	281.142	1.95511	8.06003	34.98	16.0411	23.2892	37.4519	0.272687	0.464171	3.06454	3.55748	3.22875	1.30401	3.31774
Subject_18	SL	1.53619	171.249	657.877	124.761	1.13648	1.02361	19.0417	23.2449	18.4551	19.8238	0.214254	0.338819	0.931333	3.96122	7.3134	1.82215	7.22039
Subject_18	SL	1.61819	148.727	833.803	228.802	1.18531	12.4289	23.6479	29.1546	15.5754	24.1078	0.415358	0.557093	1.56519	1.26846	4.8856	0.338771	7.79916
Subject_18	SL	1.82901	91.7223	821.755	263.687	1.47101	6.72117	24.8814	17.27	15.7602	18.4206	0.546782	0.647385	1.88338	0.836933	3.22515	0.597612	3.07478
Subject_19	EC	1.33294	184.925	566.511	89.819	0.813636	16.4298	16.1617	15.7134	18.2312	24.5651	0.192964	0.399393	4.39497	6.21638	2.70917	2.73577	1.56882
Subject_19	EC	2.00594	85.5474	278.867	57.5869	1.40658	21.5966	11.1897	7.49586	11.9193	13.7941	0.117609	0.140337	2.22657	10.4804	5.16416	7.72323	7.64229
Subject_19	EC	3.24717	89.9212	531.168	113.237	1.82818	4.34376	23.0147	10.1995	17.9684	32.3747	0.303531	0.181997	2.21862	2.63545	2.80084	5.08134	5.7445
Subject_19	EC	3.82767	175.186	622.984	96.1095	1.66114	17.0054	16.9502	15.9152	26.9767	21.9238	0.119046	0.27467	11.0042	17.0351	2.06122	1.63	8.01509
Subject_19	EC	4.29903	36.2249	415.646	81.2114	1.86511	18.4924	14.7297	6.56583	13.7093	11.4692	0.273836	0.326046	5.11427	1.66529	9.89893	2.19105	4.21722
Subject_19	EC	1.97388	58.0213	423.071	105.607	1.67744	30.4757	16.0186	7.61891	10.8235	15.4263	0.29829	0.349673	3.10168	1.96143	5.80688	1.49083	5.91729
Subject_19	EC	4.057	139.963	420.438	68.6022	1.49155	20.4402	17.5743	13.58	21.8693	26.9489	0.137082	0.193286	3.81827	7.7468	8.99155	4.15021	6.96154
Subject_19	EC	5.2593	148.992	429.436	115.764	2.55095	37.4284	33.3408	14.9327	31.1763	21.3133	0.109887	0.28506	9.37013	8.24752	8.86741	2.36342	6.04081
Subject_19	EC	3.98645	265.082	614.906	230.012	1.48329	28.1032	65.3871	51.7154	47.5481	52.8853	0.155151	0.321421	7.99646	4.15015	12.9481	1.32056	13.0284
Subject_19	EC	2.21731	189.161	462.429	100.5	1.65866	21.8691	17.7006	15.5128	24.5789	25.7327	0.197777	0.21359	2.09409	3.79752	7.97865	4.09647	9.1954
Subject_19	EO	1.63533	54.2813	303.046	60.4635	0.982407	2.68742	12.6847	8.43081	10.5478	10.6459	0.240552	0.24635	2.27184	2.91808	5.36562	3.75746	3.95753
Subject_19	EO	1.29965	24.79	255.72	38.4813	0.839626	17.3635	6.30939	7.22719	9.01808	7.32775	0.247418	0.252992	0.924973	3.16307	4.27611	1.96895	8.17115
Subject_19	EO	1.60999	40.185	333.257	62.4078	1.27808	4.92607	11.2226	9.91439	11.1849	8.94881	0.199969	0.474397	2.64613	3.72856	6.72166	1.13724	3.67419
Subject_19	EO	2.92022	59.8261	369.013	65.9076	1.25025	42.0482	8.98224	11.1907	15.9393	11.5126	0.118597	0.507861	1.87715	18.8091	1.34141	1.03402	2.55909
Subject_19	EO	2.88069	60.4077	291.534	52.9341	1.88533	35.0127	7.84152	6.11289	12.8613	11.5755	0.123233	0.251336	4.71966	8.39918	6.54248	3.4535	3.60245
Subject_19	EO	2.64564	23.6826	267.054	149.927	1.32058	24.4507	8.35946	5.91903	7.59203	8.87017	0.314839	0.317063	1.70582	1.76044	5.45446	2.33556	3.28308
Subject_19	EO	1.28163	23.0395	224.758	54.2556	1.65923	0.894913	7.80138	6.17872	8.63065	7.13476	0.197305	0.208831	1.10856	5.04214	5.53769	2.75433	7.64548
Subject_19	EO	2.03637	28.5331	302.247	76.1913	1.46142	12.9094	11.817	10.8591	9.0388	12.895	0.430773	0.543281	1.62278	0.650667	9.60017	0.508157	4.9485
Subject_19	EO	2.42377	17.6204	226.196	44.7078	1.6818	10.1121	8.19688	3.73816	7.3716	8.01001	0.156113	0.200335	4.81634	5.85259	6.88656	6.43512	4.14932
Subject_19	EO	2.557	190.7	331.01	60.2585	0.809608	9.31189	14.6524	17.7681	17.9617	22.8523	0.129688	0.083571	0.605533	7.58581	7.44232	23.3742	2.9015
Subject_19	SL	2.16834	264.473	932.667	196.123	2.69662	14.715	50.8798	13.9017	24.3378	52.106	0.248573	0.366688	1.60591	5.26297	3.07427	2.2849	3.66475
Subject_19	SL	1.30003	136.128	793.244	156.363	1.21654	2.3464	19.4133	20.1646	16.9137	23.9141	0.367159	0.503585	0.910888	1.68743	3.33588	0.719566	5.27408
Subject_19	SL	1.7279	176.734	939.333	163.465	1.41317	7.57526	17.1079	16.291	15.6147	19.7428	0.286036	0.680345	4.00288	4.30348	2.2401	0.669545	2.70507
Subject_19	SL	1.17506	153.23	973.931	162.253	1.01404	12.6873	17.3929	23.5561	16.1753	16.7165	0.537156	0.544072	1.84465	0.899345	5.19222	0.934743	3.93848
Subject_19	SL	1.7812	262.03	980.827	209.556	1.44893	4.04646	20.7882	13.8325	16.8826	25.8731	0.281762	0.4574	2.55374	3.00547	4.86307	1.6173	3.3562
Subject_19	SL	1.47216	146.805	800.772	161.289	1.23051	8.65643	13.5657	17.6157	22.4504	14.3761	0.469369	0.418279	0.728594	2.1844	1.89116	1.62938	3.65727
Subject_19	SL	1.38081	125.567	716.033	114.04	0.785382	3.2464	16.6817	17.4488	17.5681	13.567	0.364116	0.327398	0.968649	2.13435	3.34345	2.20509	5.45694
Subject_19	SL	1.61515	124.093	645.299	98.9674	1.3789	13.6654	12.8251	16.9188	15.4935	15.8066	0.165676	0.542682	3.09773	6.34763	5.66821	0.967129	3.09253
Subject_19	SL	1.34464	184.949	747.231	118.847	1.12091	15.0782	17.299	15.2085	19.7648	20.8206	0.445789	0.171965	0.340691	1.41455	3.64118	6.78357	3.67194
Subject_19	SL	1.7327	215.125	925.066	169.32	1.43827	5.99082	23.5726	16.8927	21.1991	18.655	0.274209	0.662735	2.46093	2.74261	3.75271	0.431205	4.0013
Subject_20	EC	2.11237	90.3789	260.346	43.9551	0.803266	3.98698	11.869	21.7458	10.3459	19.6284	0.110638	0.110504	0.573234	18.6397	5.19124	9.09175	50.6764
Subject_20	EC	1.31711	57.874	238.891	41.7608	1.00934	8.72546	15.2002	11.04	13.6211	10.8328	0.326836	0.100651	0.882367	1.68599	7.62485	12.4293	14.8109
Subject_20	EC	3.78627	68.161	254.626	38.8956	2.17893	9.74737	15.3625	9.56535	11.1958	14.1341	0.171627	0.334325	7.5721	2.79883	29.1959	1.1479	12.0519
Subject_20	EC	1.80248	55.6142	265.293	41.2353	1.70584	5.75983	11.8274	8.79996	11.8903	13.4803	0.231604	0.322308	4.35909	1.70471	20.5453	1.13272	9.50985
Subject_20	EC	3.24288	81.2121	228.489	48.1334	2.10904	6.7207	9.65659	10.4	13.2542	15.3897	0.085571	0.219343	3.89235	9.24215	11.0591	2.84855	17.5418
Subject_20	EC	2.51248	124.947	262.713	43.8264	1.1073	5.56348	12.866	13.2901	10.4902	18.9325	0.149636	0.07823	1.13269	2.73978	68.8122	9.91174	20.3386
Subject_20	EC	2.41307	90.5903	252.837	57.5356	1.7939	2.49065	15.6566	7.33533	13.2213	14.1154	0.120384	0.156814	3.96954	9.55025	6.89702	3.72423	11.2162
Subject_20	EC	2.17656	69.8355	223.982	37.8447	0.935894	5.7578	11.2694	6.28129	12.4077	12.4779	0.165739	0.140026	3.94295	5.04976	15.4738	6.51632	8.53055
Subject_20	EC	2.68124	98.6216	282.233	56.8204	2.10228	4.80536	31.5894	13.718	17.6438	17.428	0.128462	0.43317	17.3359	5.6498	20.7592	0.467269	22.4852
Subject_20	EC	2.99954	119.32	287.468	56.7391	2.01633	10.0295	31.9818	6.86909	16.2254	23.591	0.116581	0.126785	6.37927	6.06389	28.0124	13.055	8.52796
Subject_20	EO	2.20113	47.8694	192.587	31.1248	1.89656	11.5639	11.7253	10.7211	10.6813	11.1848	0.129605	0.150927	4.07293	10.8833	6.82982	11.8415	8.0917
Subject_20	EO	1.04413	45.3236	201.32	35.1793	1.21736	9.93871	8.06753	8.09567	7.83565	8.95837	0.241197	0.207179	1.60326	2.97789	8.70048	2.74914	19.6848
Subject_20	EO	1.77363	83.9613	233.253	36.5153	1.04557	8.06602	12.4997	12.7624	11.4428	10.0007	0.114549	0.15498	1.36089	16.0485	7.59128	6.63566	22.3889
Subject_20	EO	1.45233	129.737	229.719	43.857	1.00847	0.22686	14.31	10.3402	15.9717	13.5449	0.134665	0.067681	0.398545	5.37553	9.06693	23.7026	12.932
Subject_20	EO	1.41451	89.3311	258.106	38.9539	0.935782	5.13462	8.50327	14.7536	13.7146	11.9638	0.088405	0.231248	2.20261	19.3326	3.62534	3.29071	10.2994
Subject_20	EO	1.7301	26.5371	183.455	27.8422	1.50103	0.549736	14.1078	5.81992	7.551	8.44343	0.250534	0.240876	1.53179	3.54478	12.8659	1.48949	41.4324
Subject_20	EO	2.01758	62.5695	230.321	37.9595	1.48546	8.15571	11.5511	6.92779	12.0941	13.2943	0.087593	0.162738	8.34415	9.47952	14.5799	4.35997	17.2593
Subject_20	EO	1.91322	77.6352	207.726	60.312	0.847183	1.90952	18.2493	7.34236	13.0598	12.6656	0.151843	0.172727	5.0068	10.6944	14.396	3.29126	20.2638
Subject_20	EO	2.45858	64.1308	294.125	84.3861	1.92381	3.77892	26.2201	15.5371	20.7683	14.9757	0.23589	0.42293	4.09823	2.1417	15.7812	0.618406	11.7947
Subject_20	EO	1.14112	53.4539	217.34	34.6201	1.10698	3.52102	15.2538	9.01339	8.86291	10.372	0.209668	0.149886	0.798037	3.14779	13.9441	4.78315	13.5172
Subject_20	SL	1.22763	481.128	1633.56	330.342	0.971664	3.0245	25.3076	28.9084	29.7447	28.0856	0.39028	0.749015	1.36428	3.34527	2.11288	1.67464	0.898139
Subject_20	SL	1.49272	263.53	1147.91	214.454	1.53452	11.2209	29.9943	21.1164	27.793	22.7021	0.357422	0.529455	1.33513	2.44598	2.65244	2.04175	1.39133
Subject_20	SL	1.2124	149.273	1125.82	273.395	0.932151	14.8686	17.5417	28.6369	26.7243	14.0283	0.518335	0.770249	1.33714	1.62395	1.52852	0.83726	1.30239
Subject_20	SL	1.37594	141.798	838.246	321.846	1.27766	4.10923	19.9101	22.4987	24.1589	12.1972	0.284285	0.6346	1.39109	3.9912	2.26805	0.622066	2.45125
Subject_20	SL	1.25261	156.334	1056.85	195.737	0.925992	1.50781	21.4076	20.0762	21.0211	15.0577	0.52075	0.754091	0.740093	0.634875	3.52868	0.234598	3.34064
Subject_20	SL	1.48288	136.145	926.09	227.882	1.3175	3.16608	33.0734	20.3868	16.6895	27.35	0.60776	0.703939	0.742217	0.782645	2.27961	1.21668	0.981944
Subject_20	SL	3.22092	93.3634	1069.79	305.672	1.81427	10.2896	27.1751	18.5103	22.8705	24.9748	0.690178	0.838485	3.46238	1.1421	1.70266	0.403623	1.9782
Subject_20	SL	1.2837	177.645	1062.84	181.374	1.25493	2.95013	17.6114	20.0188	23.7598	15.8351	0.317626	0.601117	1.3939	3.36111	1.75175	1.3218	1.35825
Subject_20	SL	1.21485	150.584	925.043	211.361	0.887561	0.87674	28.2211	30.6955	24.4908	17.5889	0.35342	0.64454	1.1893	3.01714	2.28396	0.620788	2.26348
Subject_20	SL	1.28963	152.058	1078.5	198.737	1.08561	15.2683	23.795	17.6377	16.6972	14.5158	0.62142	0.760274	0.937337	0.784444	1.86791	0.961852	1.3077
Subject_21	EC	1.2537	47.2403	319.22	66.346	0.739139	5.48907	11.7879	16.0459	12.1478	10.0191	0.32495	0.389014	0.998654	2.7498	4.79145	0.558767	7.81107
Subject_21	EC	2.74875	152.017	355.634	64.9839	0.807088	14.4166	16.6071	16.147	17.413	18.3296	0.20433	0.150791	1.08586	3.08339	10.5966	13.1268	3.62487
Subject_21	EC	1.79698	155.008	348.386	56.4317	0.509684	6.58108	14.8096	25.1185	15.5492	18.5516	0.285872	0.122101	0.247988	3.48272	5.18325	28.5137	8.6241
Subject_21	EC	3.21088	151.267	352.883	50.8033	0.449529	18.3319	16.3687	26.9409	21.7837	17.3165	0.253719	0.103917	0.164849	3.00613	12.9932	18.0458	16.4928
Subject_21	EC	1.31716	89.4105	366.521	65.0443	0.977273	8.94917	14.3054	11.9325	11.0854	12.6209	0.316205	0.218106	0.64414	2.36557	6.89121	2.4128	12.1663
Subject_21	EC	2.52752	258.249	422.491	75.4378	1.11366	6.32085	19.6134	21.2491	23.2141	24.4537	0.121073	0.19143	1.6343	7.15278	12.0749	2.79712	12.048
Subject_21	EC	2.60978	204.682	380.754	82.9029	0.850026	18.6388	14.9856	17.4397	21.1306	22.1679	0.211481	0.097279	0.362033	3.08643	9.56663	11.3153	6.70379
Subject_21	EC	3.15475	135.495	356.329	81.0112	0.983626	10.6239	10.2603	14.354	22.9024	15.4383	0.221305	0.136189	0.571736	2.71295	7.76574	5.01014	10.9735
Subject_21	EC	1.4602	203.559	487.711	101.722	1.11697	4.58781	21.2509	26.5354	17.7812	22.3779	0.146694	0.262538	1.04795	4.45539	11.8412	1.67509	13.356
Subject_21	EC	1.65376	126.1	367.268	54.7318	0.536205	20.3838	14.4858	17.4317	18.901	18.3741	0.164051	0.144137	0.384591	9.92802	6.44371	10.7588	3.87055
Subject_21	EO	2.2284	29.2893	237.54	48.9749	0.628463	0.744171	7.20674	16.9887	13.318	6.27429	0.336739	0.155305	0.167362	1.98061	4.17849	4.36258	11.2693
Subject_21	EO	3.02107	75.788	247.042	35.6395	1.71096	17.9184	15.3009	10.2761	20.3041	10.9096	0.109208	0.143235	1.8396	16.042	11.925	9.75754	12.4231
Subject_21	EO	1.62608	70.0954	254.147	80.5628	0.800936	11.8587	11.7762	10.7584	10.6146	11.1408	0.280908	0.121822	0.588443	2.32572	14.7513	6.64241	17.6815
Subject_21	EO	1.98162	154.686	331.704	61.8382	0.658908	7.81147	7.50959	26.6091	17.0814	14.7503	0.104278	0.173746	0.399227	10.5932	6.07041	6.08158	20.0538
Subject_21	EO	1.63115	91.6656	327.094	61.8055	0.69684	16.0813	13.2315	14.4942	12.4495	15.1359	0.24175	0.161092	0.449168	3.73632	13.4236	4.49126	13.0319
Subject_21	EO	2.16984	325.46	677.315	275.671	2.88208	10.3314	67.9919	15.5599	75.065	21.0199	0.253999	0.386753	4.55624	3.36276	6.40514	1.28077	6.83728
Subject_21	EO	1.20365	112.456	296.728	237.868	1.35519	5.2069	13.6817	16.5439	13.0002	15.1384	0.160671	0.177963	0.951806	5.05586	9.46264	6.15416	8.31479
Subject_21	EO	1.2317	115.385	310.951	70.0235	0.949724	13.1822	12.7034	19.7648	12.5922	13.4906	0.160651	0.144226	0.696368	11.025	3.86236	6.08092	19.9077
Subject_21	EO	1.72826	53.9804	343.295	79.1717	0.406291	0.208343	10.3226	21.6213	10.6376	16.4066	0.332609	0.281726	0.224047	1.75207	9.3937	3.45931	9.03761
Subject_21	EO	2.31667	79.0809	294.02	56.4318	1.30156	17.6328	10.3155	13.3004	17.1672	11.8246	0.122738	0.30146	2.04308	10.6163	5.49017	2.19269	6.2623
Subject_21	SL	2.53797	162.315	811.786	172.86	2.52036	12.6671	17.7797	13.2456	21.2917	27.692	0.445828	0.78005	1.81511	1.80683	2.67202	0.375777	2.72668
Subject_21	SL	1.33521	184.387	923.552	161.728	1.23294	19.3845	22.2383	22.4512	19.6878	19.4109	0.360525	0.386394	1.57873	2.98343	2.13876	0.757435	6.57955
Subject_21	SL	2.07138	251.257	1016.28	160.547	1.45238	1.26105	22.49	16.1943	26.3027	23.8705	0.242456	0.372523	2.20817	3.9895	3.14268	3.27937	1.52707
Subject_21	SL	1.45038	248.111	1072.84	195.468	1.05897	11.1929	22.7381	18.8984	25.7061	25.3856	0.450843	0.557948	1.65163	2.12342	1.98348	0.992038	2.38898
Subject_21	SL	1.87369	246.392	964.835	175.469	1.65365	9.81976	17.2653	21.6846	24.5581	28.2049	0.43316	0.6453	2.41814	1.47308	3.55779	0.381425	7.10746
Subject_21	SL	1.56523	225.811	832.61	159.511	1.20488	4.92258	24.5859	20.5622	26.4241	18.095	0.435265	0.396091	1.19671	2.02516	2.18316	1.5716	3.60207
Subject_21	SL	2.1212	332.435	809.042	147.048	2.22708	14.6502	14.629	23.2059	24.8278	39.0971	0.366395	0.316734	1.17318	2.3196	2.79587	1.57231	5.91411
Subject_21	SL	1.63385	219.652	984.804	186.769	1.40193	0.657196	20.4841	19.1558	24.389	19.5923	0.332099	0.542383	2.07549	3.07497	2.83134	1.12818	2.59507
Subject_21	SL	1.54083	215.57	808.214	130.965	1.40895	5.72218	19.2921	16.2548	19.1495	22.1899	0.28085	0.376984	2.49775	2.84977	2.76271	3.91775	1.42867
Subject_21	SL	1.35624	181.13	786.425	156.96	1.14421	4.23904	18.2963	23.1281	17.6173	22.6243	0.297819	0.327731	1.33775	4.39875	2.45642	1.97615	4.54441
Subject_22	EC	1.78117	120.459	404.392	84.9778	1.12883	2.29446	19.6003	8.68424	15.3737	18.3789	0.263229	0.189891	2.54081	2.26876	16.0726	3.81496	10.6481
Subject_22	EC	2.48403	20.301	338.947	74.4061	2.2135	10.5859	11.9049	4.45177	8.68486	8.37616	0.198216	0.751649	8.05723	3.67786	10.3877	0.617543	3.63118
Subject_22	EC	1.95144	46.6084	347.423	54.0656	1.99476	1.68462	15.8783	9.52854	11.138	9.77895	0.21316	0.404395	3.03566	5.95732	9.89821	0.653257	11.1621
Subject_22	EC	2.77532	40.7173	292.559	98.8976	1.92557	11.5162	12.3683	6.14762	9.52111	11.3213	0.177406	0.361326	6.30051	4.06488	24.4999	2.50601	5.20859
Subject_22	EC	2.49183	60.7565	330.96	61.0837	1.36404	0.359947	14.3209	9.41729	13.7309	14.6309	0.149315	0.352718	3.72132	7.82171	6.10778	1.67331	9.84977
Subject_22	EC	2.74555	50.4811	313.689	65.0994	2.32142	11.354	10.4035	6.06258	13.5931	10.8221	0.232507	0.489321	2.6718	3.08944	9.27911	0.77647	8.12822
Subject_22	EC	2.16423	42.1991	287.397	76.6822	1.25337	2.67383	14.3414	11.5813	11.1762	9.869	0.137991	0.339167	2.90633	11.7461	9.35655	1.50399	10.333
Subject_22	EC	1.88113	58.3297	280.062	73.1797	0.817595	13.9404	15.0365	15.7167	9.68111	12.7007	0.26271	0.120506	0.580812	1.76921	20.4413	11.3089	9.72476
Subject_22	EC	2.33617	128.847	327.811	67.6747	1.73124	3.0671	14.9771	11.2705	17.4037	14.4969	0.104563	0.140486	1.29221	22.0098	5.88166	9.87267	5.87078
Subject_22	EC	2.20752	46.0213	280.41	73.0383	1.7118	6.11317	12.9664	9.15541	11.8223	10.066	0.204724	0.260489	4.12161	4.46042	14.7189	5.58588	4.76757
Subject_22	EO	2.58948	355.214	712.074	368.669	0.294184	13.8783	27.3308	80.5062	78.8431	45.108	0.296892	0.364568	0.17435	2.58473	3.75913	0.988244	13.2368
Subject_22	EO	1.91675	67.827	266.864	106.96	1.59551	1.46124	15.1495	12.0617	9.52611	18.5009	0.250065	0.166666	1.33291	2.87471	17.6899	4.57929	9.62324
Subject_22	EO	2.05097	67.7498	272.224	74.907	1.09923	2.76837	11.0306	11.4646	15.7063	8.35604	0.138139	0.102694	1.81956	8.90105	9.61847	11.6329	9.7815
Subject_22	EO	2.88637	81.4537	276.706	80.468	2.22349	6.66547	20.6185	5.20236	15.8213	15.2438	0.15568	0.134509	3.01644	12.3384	7.57093	8.33663	9.32357
Subject_22	EO	1.08534	29.6223	286.821	76.2449	1.01039	5.82863	8.32667	6.78048	8.6281	11.8739	0.243007	0.356101	1.81241	3.54027	6.06889	2.56766	5.66715
Subject_22	EO	1.65302	35.1264	275.885	100.83	1.26211	0.165794	9.94099	12.2605	8.34181	13.752	0.171968	0.212554	1.535	8.59253	5.44181	4.82618	10.8713
Subject_22	EO	3.25651	54.1717	324.533	107.268	1.74583	5.12891	9.57888	4.25846	15.131	12.8085	0.149812	0.421445	6.89032	9.50732	12.2804	3.04719	3.35026
Subject_22	EO	2.2315	57.9735	317.931	97.8669	1.98534	12.9294	15.1367	7.42868	8.80041	19.4531	0.138963	0.384867	5.78617	8.70364	21.6251	0.775148	12.1296
Subject_22	EO	1.63318	37.0034	284.042	52.6864	0.714231	16.4628	10.0611	10.26	10.1572	10.0052	0.247334	0.207522	1.04815	3.40746	6.73308	6.29847	3.25418
Subject_22	EO	2.80391	19.9132	249.29	97.2192	1.37852	7.347	7.10289	3.72402	7.21243	7.60597	0.129096	0.524632	6.54613	5.50742	10.9791	0.684297	7.40041
Subject_22	SL	1.56359	158.834	680.125	186.161	1.44829	18.5432	20.7601	17.9799	19.3273	19.4962	0.234672	0.389375	2.06904	4.51371	3.21621	2.55215	1.87242
Subject_22	SL	1.16553	150.399	664.731	105.237	1.01792	1.18487	19.3576	23.5917	15.1904	18.4181	0.219505	0.42532	1.93304	5.62808	3.26326	1.14502	3.55304
Subject_22	SL	1.6265	154.296	773.487	132.593	0.96369	1.88547	16.8031	19.8147	14.4941	19.9228	0.304421	0.294193	0.669695	2.31754	4.33719	2.22027	5.22359
Subject_22	SL	1.11902	114.519	626.23	117.895	0.989077	5.4966	15.3898	14.2438	16.1126	14.2007	0.484511	0.19433	0.444834	1.24585	3.89458	7.22095	4.5184
Subject_22	SL	1.50103	82.8517	534.718	94.9757	0.86934	5.95341	13.2204	13.8377	14.0159	10.89	0.246299	0.341426	1.21039	3.60349	3.02689	1.94464	3.78005
Subject_22	SL	1.33502	123.908	602.357	100.126	1.19475	12.5939	16.9839	13.0157	17.2938	14.8334	0.233218	0.41434	1.25898	4.21598	2.70589	1.5326	4.3989
Subject_22	SL	1.77582	92.9632	584.576	132.573	1.04175	7.6796	15.97	16.4195	15.4037	15.7411	0.290036	0.62671	2.16931	2.98516	3.69605	0.506508	4.4981
Subject_22	SL	1.23238	151.427	623.804	128.572	1.29757	11.2512	26.3948	16.5988	17.0076	16.9385	0.31	0.416286	0.923907	2.85159	3.33312	1.00382	5.75267
Subject_22	SL	2.40606	113.106	498.366	90.1182	1.4122	16.0744	11.1745	13.9605	17.3636	14.2983	0.124091	0.578384	4.49054	12.3359	1.99157	0.468484	4.27122
Subject_22	SL	2.53016	160.654	634.997	106.03	1.76878	2.26264	22.3868	12.8583	18.5454	18.533	0.099668	0.416508	5.29677	31.2467	2.16388	1.72267	2.17761
Subject_23	EC	1.69906	134.88	487.779	79.4424	1.56042	5.46195	27.5009	16.1152	13.537	25.9984	0.259496	0.247633	1.31991	1.82328	5.98406	1.90284	6.58342
Subject_23	EC	2.01626	64.2695	308.494	47.9137	1.31098	5.28679	14.7397	10.5437	9.53244	12.5323	0.185226	0.303193	2.54482	3.97878	6.37289	1.4813	10.6292
Subject_23	EC	1.63081	53.7835	332.607	66.6844	1.20563	0.879906	12.5758	9.7825	11.7937	10.547	0.202094	0.359088	2.19952	7.82888	4.37187	0.696889	16.6603
Subject_23	EC	1.66747	47.2592	277.696	46.4159	1.41262	4.64052	9.41905	10.6084	11.0973	8.19279	0.134751	0.271497	3.14193	12.3314	4.57646	3.24358	8.44461
Subject_23	EC	2.00136	74.614	303.139	70.4214	1.24351	2.30942	16.5352	12.3055	12.5923	12.5521	0.153924	0.341438	2.19681	4.82337	9.83981	0.803515	15.1499
Subject_23	EC	1.261	36.3567	269.029	46.2858	1.20406	5.11085	16.2958	10.2688	9.09982	9.84082	0.219838	0.280857	1.28975	4.06634	10.1257	1.13285	21.9439
Subject_23	EC	1.50423	99.7751	419.183	80.9393	1.23854	6.5602	23.2991	15.831	12.7068	14.0186	0.259098	0.410748	1.58071	1.02022	31.0225	0.117552	27.1539
Subject_23	EC	2.43788	130.151	329.747	65.9289	1.39618	0.195465	19.2436	18.4647	17.2366	21.0793	0.214155	0.331004	1.73319	2.24376	20.4123	0.764438	16.2247
Subject_23	EC	4.72272	71.5794	213.076	43.3611	2.1751	3.05202	11.653	8.29338	18.752	11.3702	0.060405	0.296388	17.3556	57.5883	7.66226	2.66911	11.454
Subject_23	EC	1.31849	57.7824	262.685	54.9102	1.12747	9.27089	16.9954	10.8543	9.20276	11.7897	0.232656	0.13435	0.542009	2.01797	10.1816	4.38854	14.9723
Subject_23	EO	2.04602	38.3519	237.523	60.9009	1.87158	0.664551	17.3656	6.21741	12.5794	10.0013	0.208448	0.414036	2.66593	6.26442	2.84028	1.59482	3.63979
Subject_23	EO	1.93943	61.7597	238.76	59.7953	2.30095	16.6409	11.5955	11.0264	9.7983	18.2078	0.128347	0.287019	3.53713	8.08365	7.61566	1.41089	10.411
Subject_23	EO	1.11341	47.2516	238.397	35.6548	1.20159	7.50979	9.59082	8.07943	7.48665	9.98983	0.127744	0.232931	1.14835	12.5374	6.06253	3.06327	4.68309
Subject_23	EO	2.06828	55.5048	215.356	57.0391	1.46784	4.42556	16.9848	11.6406	7.6435	13.2254	0.092604	0.233713	2.10384	22.3579	5.59142	2.30428	11.1703
Subject_23	EO	1.31349	51.7034	280.829	69.3877	0.992613	5.3978	13.6728	10.457	9.52638	12.2299	0.157534	0.32619	0.815458	10.8271	7.44996	1.45631	5.23252
Subject_23	EO	1.40434	27.0232	224.96	34.8133	0.905377	1.27108	8.55364	10.0206	7.02464	8.26691	0.126514	0.36308	3.54467	25.4069	11.3619	0.812359	13.3078
Subject_23	EO	1.81026	28.5526	224.549	40.2157	1.31613	7.8619	13.4891	7.85394	7.93924	10.557	0.218339	0.309499	2.81903	2.83594	34.5081	1.2731	14.0437
Subject_23	EO	1.67421	50.1066	232.418	39.989	1.3926	4.78636	12.9195	8.84471	12.2051	9.31454	0.180587	0.360762	3.30835	4.13091	12.8989	0.753593	13.3342
Subject_23	EO	1.7483	42.6956	213.81	39.3315	1.02	1.95606	8.38264	5.67612	15.4637	7.53267	0.081214	0.338342	5.64518	16.7865	11.0806	1.12208	8.2204
Subject_23	EO	3.17882	36.5887	176.599	42.217	1.54771	8.01323	6.26469	8.41899	8.37908	7.79857	0.070024	0.186358	3.86027	29.431	6.88958	5.83883	6.98863
Subject_23	SL	1.65527	209.405	1372.07	201.314	1.46062	1.97742	25.6371	21.2177	24.9177	28.454	0.397712	0.860676	2.3964	2.15306	3.19532	0.519573	1.6604
Subject_23	SL	2.12235	218.728	675.447	114.046	1.55461	2.77262	20.0756	13.5047	22.5523	19.7572	0.182666	0.459374	3.75957	7.12221	3.11653	1.62451	3.06379
Subject_23	SL	1.45469	248.674	1170.51	343.031	1.29941	8.07897	21.6998	20.6638	22.2492	22.7703	0.239889	0.784921	2.64411	4.67284	3.14273	0.432135	3.968
Subject_23	SL	2.00254	212.871	916.452	204.576	1.4567	6.66042	22.7759	19.4678	20.9903	20.4029	0.409439	0.699197	1.97955	1.26876	5.24681	0.504199	2.96293
Subject_23	SL	1.93055	180.127	739.529	148.949	1.57865	5.37486	24.5787	13.6079	19.2677	17.3063	0.202496	0.357497	2.48517	3.41818	7.53968	1.79119	4.35621
Subject_23	SL	1.1564	144.71	856.685	169.15	1.09992	1.37289	15.5136	18.0172	13.5745	17.0389	0.331609	0.411183	1.62184	2.26114	6.65957	1.98151	2.44821
Subject_23	SL	1.41358	113.787	638.049	97.4296	0.969583	4.76328	13.6155	15.807	12.5072	12.9469	0.35701	0.262054	0.739361	2.02835	4.10114	2.79432	4.96912
Subject_23	SL	1.89831	120.816	598.27	174.412	1.60409	14.919	15.7188	12.1724	22.2808	16.3941	0.206268	0.489747	2.72707	6.31451	2.69171	1.324	2.38913
Subject_23	SL	1.50263	162.987	721.14	128.218	1.36924	1.83626	21.8348	14.1658	16.234	16.5678	0.224687	0.308099	1.61172	2.86575	8.68712	3.53646	2.42628
Subject_23	SL	1.79791	201.69	666.577	110.429	1.5911	6.13701	19.3307	17.0826	17.6218	27.0278	0.324798	0.509452	1.34341	1.98415	4.05469	0.766094	5.52921
Subject_24	EC	2.04424	65.7497	355.878	82.9855	1.60954	9.13346	29.9048	12.7534	19.1523	12.119	0.274955	0.388355	6.79157	1.41542	78.0737	0.555993	30.3118
Subject_24	EC	2.0438	44.1498	252.672	51.1839	1.3151	9.96203	18.1404	11.1178	13.7328	10.9533	0.167253	0.302929	10.812	4.45765	32.2451	1.7679	8.71951
Subject_24	EC	2.00388	41.9712	246.474	44.3806	1.34824	4.1252	13.8336	5.87017	7.89567	10.6878	0.236322	0.226659	3.95011	1.53484	32.3217	1.99187	17.4662
Subject_24	EC	2.79858	38.5838	234.657	68.532	1.85587	4.25706	13.4519	5.11111	8.91265	12.9723	0.083429	0.106491	4.05859	22.4708	15.8593	13.447	9.3781
Subject_24	EC	3.79122	29.9757	254.505	60.8615	2.1936	7.56881	17.8018	7.78669	14.4413	16.1306	0.174601	0.298904	4.51446	4.54985	20.5092	1.25309	21.0538
Subject_24	EC	1.18855	92.195	264.273	45.4776	1.32165	13.4728	13.1261	8.73602	11.9185	17.0452	0.294077	0.131149	0.774995	1.13261	30.0503	4.89187	24.9653
Subject_24	EC	2.96047	37.2079	237.109	73.2185	1.14405	8.65093	13.835	9.86382	7.65532	16.0108	0.234794	0.088761	0.476967	2.88749	16.8551	10.5058	19.2324
Subject_24	EC	1.51518	33.7152	270.433	48.945	1.22394	5.57766	8.98763	7.63206	9.24394	7.80686	0.22693	0.185928	1.27419	2.25444	27.8251	3.75594	13.4629
Subject_24	EC	1.3512	50.5147	219.928	43.5438	1.78567	9.45715	14.1771	9.93002	9.9102	11.5606	0.214819	0.156484	0.860622	5.05305	19.6419	6.21298	14.6825
Subject_24	EC	3.60034	14.7389	216.182	57.7524	2.25	4.46824	10.3622	4.35834	6.69399	9.95651	0.168759	0.292161	6.3728	3.50745	24.8865	4.48832	6.33689
Subject_24	EO	2.41272	38.6891	227.022	49.2768	2.47636	7.91609	21.0594	3.33153	10.714	10.7191	0.126718	0.347293	16.1638	30.3999	18.2553	2.07958	5.92099
Subject_24	EO	1.27935	48.9714	250.738	62.1273	1.6933	6.60452	20.3495	12.1267	16.1777	9.38404	0.227297	0.167309	1.02609	3.4538	19.7526	7.4798	13.3548
Subject_24	EO	1.99293	78.8049	240.136	66.3869	0.83448	18.8468	11.3749	7.83806	11.0492	12.4435	0.215877	0.090811	0.755936	5.38154	13.4925	16.5383	21.5659
Subject_24	EO	1.07323	82.4195	236.246	73.4728	1.14413	15.6605	12.7452	6.29694	9.20847	11.9014	0.116266	0.102398	2.2	14.0156	12.0077	10.8333	10.401
Subject_24	EO	1.55289	17.9996	198.311	66.1063	1.53094	8.77602	6.78599	5.04174	6.78737	7.53172	0.277447	0.318186	4.08479	1.99903	16.3894	1.89694	10.5207
Subject_24	EO	2.08035	48.9126	206.751	79.3056	0.953829	17.6703	9.27323	6.02109	8.12217	13.5659	0.179292	0.059581	0.763718	1.82912	32.4515	34.0481	11.2145
Subject_24	EO	1.10888	68.4683	210.646	88.9406	1.75539	11.3757	12.265	7.07124	11.0175	19.107	0.102465	0.129782	3.35366	8.04634	17.0744	8.08091	8.50535
Subject_24	EO	1.66484	22.4327	195.951	78.3201	0.715713	10.156	8.52728	7.7828	9.71408	8.33305	0.370238	0.138931	0.3811	1.56606	9.73747	9.08374	10.1787
Subject_24	EO	2.04796	35.3564	181.815	62.2137	1.11105	1.29919	8.4141	5.10978	8.30638	7.74504	0.126868	0.091409	0.985077	17.3845	8.36037	22.0776	7.32376
Subject_24	EO	1.27369	18.0861	222.836	49.7099	1.08876	11.1227	7.39246	5.69572	6.22009	4.93031	0.213833	0.182726	1.1601	3.62493	12.3242	5.39436	13.8193
Subject_24	SL	1.76714	165.06	1217.49	233.369	1.31978	5.02371	16.3319	17.0558	16.6037	25.0702	0.560984	0.851437	1.87236	1.58686	2.30983	0.367827	3.78252
Subject_24	SL	2.181	83.9008	629.025	128.137	1.9311	12.9318	14.9273	9.5293	16.5342	15.5082	0.345814	0.635031	2.73544	3.43205	2.05071	0.754765	2.19595
Subject_24	SL	1.99107	83.2106	645.886	115.421	1.78406	4.33265	13.7021	7.83394	14.5767	13.0264	0.297618	0.734645	5.00572	5.94751	1.45281	1.06231	1.54686
Subject_24	SL	2.21725	92.7402	710.973	171.081	1.99562	11.3947	17.565	11.5178	16.4129	19.8539	0.283631	0.702377	4.80097	7.22426	1.24915	1.10973	1.71094
Subject_24	SL	1.46116	52.7551	531.083	130.356	1.40345	17.7132	11.0855	8.96407	11.6243	10.7226	0.502773	0.491355	1.20907	1.48225	2.62203	2.58296	1.61597
Subject_24	SL	2.05596	116.315	867.212	187.625	1.81881	9.93332	19.7662	13.1817	17.7659	17.2455	0.263248	0.601923	4.84553	4.46214	2.72119	0.820564	2.49893
Subject_24	SL	1.53576	167.037	770.44	173.827	1.16963	9.95282	14.6512	16.9268	20.4788	19.3164	0.341957	0.408484	1.33086	2.75211	2.80745	2.05062	2.75667
Subject_24	SL	1.93683	91.476	658.892	135.922	1.82692	3.9729	14.7218	13.1841	17.7678	13.049	0.239506	0.580947	3.25801	6.05845	2.01241	0.488601	4.4063
Subject_24	SL	2.02761	108.473	625.21	113.274	1.91529	3.50254	24.6082	12.153	18.3008	17.0731	0.174495	0.569873	6.91596	11.4202	2.69853	1.10688	2.48776
Subject_24	SL	1.71571	83.1023	652.937	140.952	1.65911	12.1197	15.388	11.0683	20.1025	15.9229	0.457145	0.75421	2.6912	1.68616	2.78192	0.170118	3.86556
Subject_25	EO	4.07028	17.2233	244.364	61.0321	1.96094	25.0074	11.8521	7.20649	9.10566	9.75147	0.096487	0.141073	2.72863	15.3741	5.37183	20.9681	2.87501
Subject_25	EC	2.12729	30.9009	270.837	64.2975	1.60846	26.6731	6.4571	4.84955	11.3095	7.56679	0.133288	0.174071	2.8896	12.4196	7.68935	12.0769	2.87808
Subject_25	EC	1.29249	69.9918	241.415	54.6607	1.10477	13.4558	8.49548	9.29633	8.36069	10.3452	0.174291	0.086888	0.830816	2.8127	17.789	22.4749	11.0436
Subject_25	EC	2.40019	86.1579	305.685	60.0958	0.649472	36.3471	15.6083	8.94655	17.8073	11.1657	0.272905	0.109441	0.516473	2.52044	12.3645	10.2884	8.85092
Subject_25	EC	9.75316	22.1969	328.723	97.0607	1.4009	37.2785	9.77773	6.67808	12.1873	22.4809	0.161275	0.197129	1.1873	3.98351	9.33444	5.14029	5.38966
Subject_25	EC	2.29802	50.5099	329.9	95.9963	0.980436	34.0704	13.8325	9.17943	11.1425	14.2464	0.196794	0.318021	3.82013	6.83	5.99732	2.967	4.31299
Subject_25	EC	2.87214	97.5847	304.253	78.5998	0.818577	10.9983	9.75721	12.4387	14.2829	20.1889	0.145867	0.130522	1.15642	6.62111	6.5849	9.4704	5.85935
Subject_25	EC	1.93715	60.957	301.537	60.9947	1.16716	11.7835	13.0515	15.2441	13.4273	16.6868	0.226065	0.232968	1.49224	2.6063	11.736	2.63362	12.4512
Subject_25	EC	2.9224	102.718	278.638	60.2104	0.889322	2.73695	10.1821	9.81966	14.5804	15.4585	0.191452	0.060653	0.481909	5.72018	8.02573	41.0615	5.62046
Subject_25	EC	1.78143	79.0175	297.91	45.9082	1.54913	0.627068	12.626	13.3028	10.3833	15.8192	0.276601	0.1572	2.68236	1.65327	12.7929	7.34718	6.59409
Subject_25	EC	2.23643	27.4574	296.867	89.5726	1.52227	34.1305	9.8118	6.99192	10.052	7.50173	0.229502	0.476081	4.43602	2.48013	19.0328	0.725546	6.46124
Subject_25	EO	1.92975	43.3798	280.764	41.7166	1.57136	9.78501	12.9734	9.97984	7.72695	12.064	0.260628	0.240658	1.57354	1.61042	20.9354	5.30166	4.96408
Subject_25	EO	4.69191	12.667	203.397	47.2785	0.707256	30.5531	6.17971	6.94039	8.82211	11.4755	0.322767	0.204477	0.490648	1.52708	11.2727	6.40377	4.55544
Subject_25	EO	2.33201	14.0983	199.257	39.8775	0.984272	46.3727	4.27028	5.20352	5.91252	6.5878	0.121328	0.338051	2.9564	19.4463	3.31995	3.4302	4.09743
Subject_25	EO	4.05175	20.0572	275.147	85.4048	1.35539	36.2174	9.46263	6.57057	9.4145	9.57307	0.163868	0.227156	2.1153	6.80561	10.3775	4.95897	6.42263
Subject_25	EO	3.48333	9.84693	215.538	60.3624	1.97853	25.3958	4.99004	3.47338	5.58206	9.4084	0.109716	0.408692	3.4378	17.8073	7.93035	2.01672	6.59175
Subject_25	EO	4.27551	26.2477	285.901	73.0745	1.6438	28.7968	12.0504	9.75695	8.43318	13.9033	0.144981	0.290524	4.02632	6.81609	4.65593	1.93661	5.9499
Subject_25	EO	4.75996	66.6851	230.683	45.6351	0.749067	19.7217	7.74898	11.6572	19.9196	13.4473	0.076089	0.063549	0.655725	20.4312	9.26382	99.958	3.41953
Subject_25	EO	5.86673	23.6464	243.793	38.4927	1.01873	31.411	5.82785	7.39383	10.176	10.4267	0.089848	0.14087	1.21335	13.4827	5.39898	9.35889	4.8784
Subject_25	EO	2.40718	64.4846	201.564	40.8688	0.851836	16.9152	7.03569	12.1132	10.3363	9.79376	0.059736	0.07832	0.47076	52.2234	3.45453	87.6557	6.89145
Subject_25	SL	1.15618	95.2296	873.505	280.855	1.06898	10.2757	8.88552	11.1092	16.3166	14.2523	0.489918	0.523779	1.26577	5.30362	0.844979	2.73801	1.09788
Subject_25	SL	1.48739	116.438	798.425	145.346	1.40273	6.43135	15.9944	9.35801	18.1877	18.7864	0.468343	0.595206	3.46787	1.62194	1.86731	1.61903	1.49896
Subject_25	SL	1.90462	133.542	878.095	182.161	1.49852	5.40787	14.5236	13.557	16.0288	19.728	0.232376	0.685296	3.29454	5.42404	2.72174	1.2486	1.35885
Subject_25	SL	2.08056	141.405	878.183	150.444	2.51606	16.4015	20.8707	10.8355	30.2037	19.7303	0.236227	0.679668	6.91247	8.67011	1.11035	0.998372	1.42804
Subject_25	SL	3.80167	270.138	843.868	189.502	2.1057	10.568	33.4666	12.5753	35.7951	21.9431	0.108323	0.383163	8.92042	24.8535	1.75342	2.00322	2.76654
Subject_25	SL	2.1146	148.069	741.934	258.27	1.23357	3.67321	11.1884	12.4341	17.544	17.161	0.163335	0.281726	2.64518	8.69426	2.24973	4.77002	1.78906
Subject_25	SL	2.46815	114.017	617.077	137.397	1.36974	1.22608	14.1925	13.3489	20.5542	17.7879	0.175823	0.320997	3.09834	5.63235	4.00369	1.79881	5.02663
Subject_25	SL	3.70919	249.387	660.812	178.781	2.5802	13.9842	17.5008	10.0264	28.5852	24.6081	0.096502	0.353622	10.8208	19.5498	2.97677	3.32334	2.4738
Subject_25	SL	3.36784	279.554	699.947	165.839	2.63156	9.21199	18.9937	14.3164	35.2758	25.5056	0.08901	0.252876	9.3785	25.8984	1.74702	2.6879	3.64728
Subject_25	SL	1.26031	91.9177	778.464	159.152	1.15311	8.30919	15.7016	12.7953	16.0766	16.1917	0.647717	0.509579	1.24889	1.37739	1.70323	1.47095	2.47145
Subject_26	EC	3.1072	169.566	371.142	73.9662	1.9298	24.0649	24.9582	15.9591	27.5339	22.1096	0.135325	0.109337	2.80174	6.7238	20.3367	9.38035	19.0374
Subject_26	EC	1.13389	434.391	481.458	82.0418	0.993051	7.33545	47.2734	21.6085	33.1916	22.1464	0.141002	0.171981	2.85852	6.00739	39.449	3.26258	34.5511
Subject_26	EC	1.43666	473.029	368.488	98.5911	0.89825	11.7869	26.9972	16.1475	22.8419	21.9628	0.162831	0.059115	0.272736	4.40062	11.9716	29.8651	21.3006
Subject_26	EC	3.07943	32.3616	329.324	56.6503	1.64272	23.5399	19.786	9.81717	15.881	9.84277	0.279927	0.362689	4.99315	4.25892	4.26849	1.26718	4.77915
Subject_26	EC	6.14281	81.8232	334.422	78.8055	2.03064	38.258	15.4661	6.79583	19.997	20.8089	0.099983	0.103923	6.05892	9.92861	13.8334	11.3048	11.5729
Subject_26	EC	3.13551	116.533	302.852	49.0679	2.73168	30.5673	32.5864	9.18526	27.2392	15.9077	0.109566	0.197891	12.6738	11.6079	13.3439	2.68682	12.3372
Subject_26	EC	1.89739	99.3215	398.179	84.8446	1.93146	19.6167	24.9521	14.0983	13.1405	16.6853	0.220224	0.225058	4.05602	2.10649	22.6527	2.46486	19.4451
Subject_26	EC	2.3307	393.698	384.335	86.2297	1.99532	16.6232	20.2155	12.0215	29.4822	27.6004	0.114789	0.07083	3.21018	9.33819	8.19932	12.9117	16.0794
Subject_26	EC	4.14763	133.446	365.342	106.738	4.15296	35.2948	24.524	8.00596	23.1093	27.6843	0.159846	0.198959	9.30097	4.34168	11.9479	4.36534	12.1894
Subject_26	EC	1.42035	147.844	378.135	55.9338	1.15632	40.0151	24.1981	25.5972	22.2362	21.0228	0.202085	0.194346	7.03698	3.35044	38.5743	4.12798	17.4667
Subject_26	EO	3.88149	27.6036	287.163	74.7617	2.89127	49.2615	14.2355	4.37513	10.7766	8.48167	0.261044	0.285233	10.6034	1.23657	41.5285	1.1888	20.6495
Subject_26	EO	2.45605	124.131	245.403	79.5438	0.77893	11.3768	11.3656	11.2074	10.3972	17.3866	0.105741	0.057124	0.623043	12.0111	14.9692	33.1274	14.1581
Subject_26	EO	2.84592	51.1745	237.615	75.4574	1.64195	5.31457	9.88896	11.1355	10.1515	9.42816	0.104711	0.294616	3.6622	14.7128	11.93	1.30209	33.8328
Subject_26	EO	1.87011	46.4131	263.711	158.817	1.79526	13.5849	12.1148	7.58574	10.2452	10.9432	0.117576	0.133485	2.14962	13.1881	9.21209	12.7624	9.98782
Subject_26	EO	8.34749	24.639	237.938	61.8327	2.00016	59.2298	12.8159	7.52677	13.9908	15.8052	0.086377	0.102865	4.43298	11.6889	13.678	6.92741	16.3133
Subject_26	EO	3.16908	79.5467	198.318	58.5628	2.07111	17.1215	6.77815	6.32969	16.2977	12.3354	0.158569	0.083398	1.51617	4.98948	7.33547	16.5196	8.30554
Subject_26	EO	1.14945	30.813	203.281	43.4473	1.37046	5.94774	13.6549	5.83915	8.96099	6.2009	0.191808	0.149649	0.810404	3.42751	12.2152	3.13509	21.8802
Subject_26	EO	5.51963	62.2534	263.764	169.29	3.87102	56.1301	19.5926	8.66836	29.475	15.0267	0.08879	0.194532	22.8559	23.9994	7.60718	6.16619	6.78285
Subject_26	EO	4.38748	69.7281	263.961	88.4917	2.71963	38.6263	13.2553	7.32912	18.5644	18.2386	0.108215	0.243172	5.79345	17.7034	5.70532	2.57541	10.895
Subject_26	EO	5.48165	37.8682	299.651	78.9867	4.15449	68.762	21.8762	5.74805	18.6338	17.9472	0.147173	0.285213	45.3592	17.1053	4.61494	3.08176	6.84746
Subject_26	SL	2.80524	256.929	1080.81	280.021	2.65722	8.37668	32.3723	12.2042	24.1925	41.3099	0.257154	0.580478	4.53286	4.53679	2.52667	1.56611	1.56069
Subject_26	SL	2.21233	206.933	832.865	286.48	2.58004	8.1775	37.0296	17.465	22.6114	45.3648	0.339913	0.570123	3.95922	1.91391	3.88179	0.760593	3.44766
Subject_26	SL	2.13447	289.211	1241.67	224.986	2.3223	15.4208	32.0674	25.0191	30.7792	41.1569	0.248646	0.379058	3.73189	4.40945	2.39918	2.28114	2.76065
Subject_26	SL	1.67444	174.496	838.569	154.183	1.89131	23.2431	38.8024	25.55	31.7048	19.5164	0.338087	0.404641	2.2081	1.81971	5.14936	1.07191	5.71898
Subject_26	SL	1.66267	235.394	905.634	171.707	1.70843	12.0202	25.1403	17.7224	26.8757	20.1028	0.32765	0.360243	2.10991	2.01206	5.47836	1.68003	5.34512
Subject_26	SL	1.79158	241.279	844.98	138.8	1.34568	0.574799	22.1759	20.9819	26.9708	25.5741	0.172499	0.416116	4.80407	6.9445	7.03172	1.41654	3.7723
Subject_26	SL	1.66105	162.3	829.466	145.963	1.62083	17.0023	24.366	15.252	23.9774	19.2752	0.242255	0.424977	3.53008	2.82168	6.28583	2.04811	2.25299
Subject_26	SL	1.56817	181.179	829.927	175.414	1.43729	16.5479	29.0493	19.0887	23.8107	21.2439	0.327777	0.360247	2.29258	1.23709	8.24308	1.41482	4.70305
Subject_26	SL	2.22806	249.231	893.232	177.75	2.20009	9.07192	41.6293	19.0861	38.703	29.3373	0.385106	0.49634	2.16559	1.83196	3.35369	0.667823	3.65222
Subject_26	SL	1.40547	140.387	839.28	161.831	1.39831	6.38469	20.2352	17.3717	16.7387	16.6419	0.393475	0.535773	2.0873	1.55128	4.76647	0.745072	3.82639
Subject_27	EC	1.32839	43.0753	322.487	75.2639	0.818869	2.17188	9.99823	11.3769	10.3153	9.05093	0.391816	0.331592	0.90357	2.14302	2.90688	1.58421	6.32337
Subject_27	EC	1.5268	156.404	366.772	142.527	0.505604	18.7485	13.8538	43.9878	33.9995	28.2549	0.264768	0.229549	0.157313	1.69782	16.8872	2.62432	33.3058
Subject_27	EC	1.40305	64.1133	295.294	78.8349	0.548175	2.71299	11.8565	17.3689	11.1654	17.3552	0.193853	0.285354	1.81638	3.12507	17.0785	1.81174	11.4487
Subject_27	EC	1.38058	20.4377	203.782	41.0221	1.40207	1.10133	8.47992	4.7057	6.24414	7.28301	0.32414	0.301744	3.92488	2.07852	6.24742	2.51692	8.0874
Subject_27	EC	1.90897	27.091	264.803	62.1181	0.876108	3.44749	12.907	14.9751	5.81853	16.4792	0.51512	0.476687	2.10859	0.276399	10.7136	0.357797	22.8722
Subject_27	EC	3.23962	16.3384	258.571	69.3355	1.46741	8.16163	8.83564	6.12024	8.75773	9.6395	0.210319	0.264105	2.18164	3.01496	21.7539	2.97155	8.47964
Subject_27	EC	1.39686	35.6357	236.873	66.3334	1.71315	16.232	8.82104	7.70149	6.44764	14.4842	0.110645	0.122779	1.7584	8.53458	11.0132	12.7574	4.80212
Subject_27	EC	2.37745	28.8993	246.064	61.5054	1.52516	19.7662	10.9493	9.30092	12.7449	7.58388	0.188109	0.302322	1.69945	2.93047	17.1549	2.6904	7.21684
Subject_27	EC	2.04969	40.3196	229.19	55.8045	0.908036	26.3016	11.3612	10.2945	10.073	6.33494	0.206444	0.146467	0.809301	2.29828	14.0806	5.78655	9.29427
Subject_27	EC	2.66091	55.2027	298.188	58.7123	1.2575	4.21519	18.1538	6.09558	10.3242	16.829	0.26384	0.346262	3.62899	3.00513	8.24212	1.65668	9.67866
Subject_27	EO	1.21191	33.58	215.613	47.5321	1.17932	2.36438	7.48197	10.7946	8.86463	7.82461	0.254056	0.204076	0.730283	2.0772	9.39536	2.75436	18.0635
Subject_27	EO	3.619	4.86505	231.953	106.999	1.3505	11.0083	5.97419	3.10082	4.54218	4.52961	0.332338	0.637781	3.46391	1.26933	18.7506	0.941541	5.51938
Subject_27	EO	1.99627	54.4963	219.7	49.0499	0.411174	1.39028	9.8063	7.66445	19.336	20.6238	0.196776	0.110791	0.759641	6.195	8.01944	10.1795	4.05816
Subject_27	EO	1.25569	61.0463	203.401	52.1593	1.06884	4.56916	10.5707	10.579	9.92423	9.98105	0.200879	0.272252	0.995818	3.52813	13.8943	1.30177	14.5177
Subject_27	EO	2.08795	75.2782	259.181	65.5074	0.880823	16.3331	10.9396	16.8329	17.29	14.1367	0.074357	0.250329	3.3949	27.0606	6.45394	3.06426	6.21596
Subject_27	EO	1.48325	35.3741	233.402	59.7839	0.696547	9.62935	12.0647	14.4506	12.6021	10.9474	0.345811	0.307661	0.862775	1.25524	9.93245	1.09835	33.0164
Subject_27	EO	1.47807	32.5503	226.612	67.2692	1.33599	3.38977	9.44355	8.36109	6.37397	10.6717	0.138898	0.310089	2.60331	6.50437	10.9213	1.27046	15.2426
Subject_27	EO	1.55019	27.7684	201.264	48.5607	1.19438	20.7095	9.68867	10.793	10.8141	6.35574	0.154482	0.223411	1.26178	6.22655	14.9294	4.73534	6.22665
Subject_27	EO	3.50891	99.5492	357.382	100.186	1.20763	33.7584	15.9902	16.9687	23.9156	16.4022	0.157054	0.156724	0.843098	7.79459	9.30147	8.63	8.9497
Subject_27	EO	5.2149	22.5189	214.121	62.4904	1.0457	25.5206	9.43706	6.12981	16.5445	9.3034	0.136457	0.212922	1.11049	13.2473	6.37445	5.10564	8.09067
Subject_27	SL	1.18133	232.588	944.308	182.711	1.19515	9.54839	24.6354	25.5451	21.9086	19.8752	0.583862	0.572008	0.564485	0.759921	2.77214	0.409044	7.67503
Subject_27	SL	2.22996	212.328	730.578	132.124	1.63025	7.39764	24.1404	24.1788	25.5529	24.1165	0.12931	0.414422	3.34233	15.8261	2.7347	1.47924	5.30025
Subject_27	SL	1.84644	396.434	867.472	161.286	1.95822	15.2137	42.1774	22.8596	29.4675	29.8242	0.157035	0.49451	2.83334	7.79401	4.84175	0.486322	6.17675
Subject_27	SL	1.10969	183.71	772.8	169.533	0.892251	11.2957	22.5856	22.6351	21.081	20.8233	0.324726	0.426826	0.771948	3.31791	3.50808	1.80394	2.6784
Subject_27	SL	1.39297	287.813	651.957	99.2763	1.53109	9.50346	32.8125	19.2298	30.8652	18.797	0.13452	0.367879	2.7227	10.5645	6.64266	2.05542	4.19026
Subject_27	SL	1.25543	234.308	735.328	142.336	0.929197	1.71931	24.0241	25.0434	20.4148	17.7829	0.254244	0.377151	0.712103	4.01654	3.47888	2.05208	3.12215
Subject_27	SL	2.14872	322.51	766.42	165.578	2.0692	0.0316238	47.3986	21.6849	39.9775	24.1547	0.188932	0.560534	3.16559	4.58303	7.04888	0.452491	3.86729
Subject_27	SL	1.2955	256.332	749.979	128.222	1.03352	3.98444	21.9335	33.4646	22.4769	27.213	0.321507	0.252354	0.754742	3.09982	3.35673	3.88177	5.81389
Subject_27	SL	1.40062	242.688	663.796	122.636	1.38036	6.74802	31.4672	19.4287	22.4618	19.1995	0.214713	0.265368	1.41923	3.81573	9.58872	2.53727	6.4957
Subject_27	SL	2.19538	185.833	663.316	139.871	1.49689	4.59496	24.3271	19.2592	23.7509	23.0943	0.148356	0.349944	2.80772	4.91233	7.5794	0.86914	10.592
Subject_28	EC	1.06673	97.3508	344.367	75.7803	1.26706	13.3949	17.1669	21.6886	17.0196	12.4421	0.236246	0.220513	0.667211	3.24931	13.7929	7.02751	14.9428
Subject_28	EC	1.51864	61.0974	251.619	47.5409	0.980525	4.8951	13.6107	18.6874	12.3139	10.816	0.124204	0.281477	2.6677	9.37074	24.6925	1.85914	16.0431
Subject_28	EC	1.49555	142.34	302.643	75.4549	0.820065	7.59332	13.2005	33.6099	18.2281	16.6607	0.087913	0.235082	3.27429	13.6437	14.8968	2.68528	16.0907
Subject_28	EC	1.11095	159.92	429.428	87.0415	1.13499	2.69735	19.4998	26.0709	17.499	20.0471	0.307895	0.245092	0.617347	1.27389	23.4957	1.87245	20.5797
Subject_28	EC	1.80681	168.76	338.773	82.3642	1.3158	1.79131	38.823	16.5545	17.739	28.9121	0.204125	0.138876	3.96728	3.36265	27.6596	6.07135	14.7026
Subject_28	EC	1.22075	118.435	334.929	69.5205	0.778897	4.61171	18.7658	19.8271	15.5277	15.6594	0.186963	0.186269	0.707061	6.72611	14.0868	2.84641	31.9575
Subject_28	EC	1.35384	162.188	348.123	146.13	1.46341	3.20467	40.2779	21.5586	16.5442	32.246	0.219121	0.241127	0.372397	3.56243	7.98665	3.53933	31.3597
Subject_28	EC	3.02617	195.166	307.828	69.4376	2.86289	3.32393	19.2613	11.4879	20.361	32.0459	0.064337	0.186333	6.07325	24.3088	18.833	4.68101	16.202
Subject_28	EC	1.78425	249.741	338.463	86.5581	1.23739	10.3634	28.5753	24.8574	21.288	29.8145	0.138992	0.163628	1.11787	11.5687	15.4662	3.14348	34.9064
Subject_28	EC	1.9953	138.692	268.133	42.062	1.08113	1.69936	13.2276	16.6305	14.6096	18.7295	0.110605	0.136724	1.51803	20.1971	18.4264	6.27445	17.7629
Subject_28	EO	2.20243	87.9449	256.913	49.9263	1.38806	5.55428	13.5196	12.6914	11.3387	15.5457	0.191025	0.132386	1.41071	3.04365	46.9008	5.64357	16.6641
Subject_28	EO	1.15075	64.7611	308.142	53.5021	0.890261	9.00965	13.238	12.802	10.7524	8.82776	0.241034	0.157395	1.17024	1.35542	36.6964	3.45615	25.1749
Subject_28	EO	1.62825	39.0102	242.588	38.7671	0.569773	10.1549	8.34327	16.3037	11.0601	8.79091	0.246158	0.338459	0.650715	2.1065	24.5483	1.15224	26.3781
Subject_28	EO	1.65631	105.307	294.12	48.2194	0.792997	12.2533	13.6796	12.9607	13.5649	14.1959	0.122568	0.169536	0.78112	14.452	9.68372	4.31077	23.9343
Subject_28	EO	1.88432	75.4112	287.56	58.4953	0.60848	10.9112	9.93961	20.9561	15.5858	17.9749	0.209739	0.219681	0.191881	3.8865	9.4758	4.76159	14.4447
Subject_28	EO	1.19256	66.6693	300.863	103.317	1.12229	3.36668	14.2752	12.4148	10.2266	10.4633	0.294428	0.138028	0.839644	2.3103	5.18424	11.9129	10.0276
Subject_28	EO	1.61835	166.286	291.77	49.2492	0.67282	4.21754	16.1583	15.6737	16.4279	17.9523	0.141823	0.087868	0.741986	7.53024	21.8251	12.7536	13.4613
Subject_28	EO	2.16855	99.5846	282.513	47.7414	0.527993	2.267	14.3544	16.8465	20.908	13.165	0.149715	0.075422	0.29693	6.04155	21.9224	25.5391	9.87126
Subject_28	EO	1.25005	181.884	329.123	67.709	1.11622	6.64893	32.0802	10.6901	17.7204	22.9154	0.187366	0.117889	0.907379	4.06584	14.4027	9.40255	8.25654
Subject_28	EO	1.15596	104.421	349.31	100.173	0.890816	7.39198	16.4697	18.6332	11.3419	15.1106	0.214944	0.212903	0.93503	3.71196	21.3208	2.2346	21.2079
Subject_28	SL	2.78448	65.1542	713.195	205.189	2.71334	1.90533	22.3222	9.40676	14.2392	17.0361	0.443304	0.538398	7.91066	2.01642	2.5262	0.715045	4.2829
Subject_28	SL	5.59311	87.3409	905.354	212.709	6.55219	1.15902	46.9634	9.59803	26.4354	45.1502	0.435208	0.384932	14.1996	0.994089	4.0236	1.00217	6.74667
Subject_28	SL	2.03358	223.996	784.508	170.121	1.94752	1.57885	30.2801	19.3636	26.2792	24.4544	0.256741	0.486429	2.23719	1.83547	8.70308	0.875008	4.49425
Subject_28	SL	1.29513	275.998	983.713	147.874	1.58213	16.077	37.2674	25.8591	19.5839	29.9274	0.452932	0.357465	1.35748	0.600649	7.90912	1.21657	8.64837
Subject_28	SL	2.30052	206.556	939.448	202.448	1.45442	1.75517	37.1051	20.3266	25.7484	29.3072	0.259462	0.491319	3.14604	3.38672	7.18482	1.04054	4.34096
Subject_28	SL	2.12729	213.258	854.622	121.25	1.88099	6.22233	39.9264	26.7174	27.2045	30.0362	0.384028	0.44445	1.76226	1.20281	5.40678	0.950533	5.95369
Subject_28	SL	2.43334	207.277	902.552	109.59	1.9308	12.0709	42.3369	20.7157	21.0036	37.4958	0.365865	0.472461	1.89935	1.51924	8.75378	0.928912	4.37784
Subject_28	SL	1.71407	176.439	908.336	215.963	2.19954	9.75616	45.0352	15.3484	16.3805	40.3706	0.360241	0.508498	3.0973	1.11694	8.4898	1.04152	3.40483
Subject_28	SL	1.29686	183.192	824.917	149.059	1.39608	9.69508	19.8081	22.7985	19.1442	22.7035	0.403947	0.465647	0.999586	0.640241	7.9863	0.911399	4.56519
Subject_28	SL	7.68756	211.372	1667.57	502.949	3.72439	23.8348	74.1187	19.325	44.7978	41.1047	0.529292	0.505568	11.5164	0.513829	5.54526	0.592059	5.50969
Subject_29	EC	2.29979	25.1703	245.279	30.6435	2.50175	0.784729	10.6699	4.77517	9.68412	7.52889	0.1799	0.250394	4.8754	3.59085	25.7461	2.3152	12.177
Subject_29	EC	1.89257	93.4634	276.572	38.1941	0.866765	10.5738	12.7339	19.0911	13.1057	14.6375	0.297849	0.188816	0.333049	2.14829	6.73485	10.3807	5.79911
Subject_29	EC	1.12073	53.7083	238.778	39.2852	1.07241	3.28825	12.0582	13.4755	9.69951	8.40858	0.273706	0.165682	0.5587	2.62212	6.62701	6.41185	15.8313
Subject_29	EC	1.27208	86.5768	240.15	52.3335	1.06005	9.603	13.434	14.091	12.2972	11.4757	0.194587	0.070007	0.61262	3.20077	19.2766	31.7113	7.73198
Subject_29	EC	1.54687	60.9399	286.064	54.4983	0.930196	4.97546	7.561	13.5068	10.0428	13.5566	0.173664	0.162323	1.0103	4.86647	5.77781	4.84338	16.1504
Subject_29	EC	1.33901	45.1664	218.576	39.0488	0.93257	1.34407	11.4367	10.1425	9.50526	8.89865	0.145316	0.14214	1.58582	13.8343	7.3106	16.6851	6.54025
Subject_29	EC	2.44884	106.639	277.38	65.3459	2.06607	1.03147	12.2743	15.8184	24.8276	11.6221	0.118598	0.178477	2.3813	8.69538	13.0138	3.93929	14.1645
Subject_29	EC	1.76545	97.5549	282.394	54.6461	1.50307	8.80182	19.855	10.6218	20.9727	10.4407	0.165442	0.236869	2.47944	2.24692	42.3456	3.18403	13.8007
Subject_29	EC	1.62794	94.8135	242.621	40.1532	1.44835	0.99176	14.9056	14.9981	13.3768	12.1086	0.08401	0.203533	3.80278	17.2539	11.8614	3.61444	14.1179
Subject_29	EC	2.01202	70.5288	267.931	45.0912	1.82848	0.146988	14.0081	9.81828	9.92817	11.5368	0.140596	0.196262	2.70864	4.79739	16.6592	4.65978	11.9461
Subject_29	EO	4.21432	96.1594	243.225	49.7667	1.30889	4.20101	12.6672	10.4597	16.7886	17.4844	0.059813	0.113956	2.8652	50.6443	8.786	11.4131	13.0159
Subject_29	EO	2.57233	102.833	210.679	33.0979	2.0917	4.60867	11.6503	7.54936	19.9351	11.098	0.059189	0.163649	4.44979	32.6395	15.1027	9.23274	8.74058
Subject_29	EO	1.4233	59.0061	194.926	34.443	0.996057	3.16683	10.7254	9.57075	8.96205	8.02829	0.068261	0.106846	0.771703	16.6621	14.349	11.6004	16.3881
Subject_29	EO	2.11397	31.6425	207.807	49.0005	1.64682	1.25162	7.70931	9.6748	7.39332	11.3962	0.101005	0.318026	2.60398	10.6757	9.99881	0.960622	16.943
Subject_29	EO	1.26534	57.3859	219.683	36.7115	1.09688	5.9541	7.70629	6.5565	11.9649	9.03667	0.176756	0.104211	0.396674	8.98221	4.17674	10.5235	7.48192
Subject_29	EO	1.91864	37.3746	184.655	59.3167	1.4066	2.41512	11.4438	5.91963	7.14404	8.91551	0.073314	0.176904	2.43138	24.6588	11.2079	3.23963	14.2256
Subject_29	EO	1.78807	50.8842	216.15	70.5463	1.36461	0.572197	10.5184	6.49969	8.58722	8.36073	0.071075	0.277759	9.1075	19.0464	12.1043	1.39269	19.7492
Subject_29	EO	1.50269	37.4052	205.145	45.5451	0.71807	6.0573	6.55121	9.7584	7.66767	9.41961	0.157815	0.165456	1.14841	7.35388	7.17214	8.50948	8.00145
Subject_29	EO	1.27257	62.3909	202.042	44.5779	1.1462	8.5945	10.4379	4.31351	8.29613	8.69898	0.079209	0.125897	3.82727	25.7799	5.23918	10.2772	5.68332
Subject_29	EO	1.77833	76.6658	261.285	55.9026	0.866824	1.11134	10.7462	10.5617	9.99013	12.8545	0.120585	0.327596	2.40499	10.4315	7.3668	0.764088	12.6194
Subject_29	SL	1.78278	122.557	705.158	189.592	1.4313	1.5191	15.623	16.0614	17.5505	20.6045	0.209824	0.749314	1.2757	4.18996	4.32499	0.465373	2.1881
Subject_29	SL	1.54313	126.809	584.469	119.396	1.43802	10.7122	17.9742	18.1738	22.7364	13.6319	0.374885	0.479491	1.53864	1.63519	6.12415	1.08546	2.92144
Subject_29	SL	1.25643	159.481	724.401	118.225	1.30402	9.97247	15.742	12.0182	23.4139	19.2468	0.587375	0.217017	0.341589	0.698611	4.12762	5.3041	2.84272
Subject_29	SL	2.352	196.615	773.268	217.98	1.77268	5.69459	15.8647	16.8825	20.0685	25.3279	0.169615	0.681819	2.46603	6.80449	5.87948	0.436063	3.82748
Subject_29	SL	1.53581	106.432	667.582	148.051	0.856743	8.80862	16.2799	14.0291	13.6941	18.1561	0.314617	0.347139	0.815268	3.18904	2.34874	2.05508	2.90868
Subject_29	SL	1.70982	169.888	772.187	163.149	1.14475	6.24325	19.7478	17.9711	17.1775	16.0064	0.532752	0.520216	0.867185	0.806421	4.062	0.530921	4.7365
Subject_29	SL	1.62177	190.486	618.182	127.099	1.08213	11.3321	21.4785	17.3678	27.2612	15.2515	0.194905	0.210416	1.38637	3.38532	10.0004	4.08427	4.74579
Subject_29	SL	1.38333	231.913	656.919	113.806	1.36481	11.5515	29.4842	21.2632	22.8912	17.0494	0.15644	0.296502	1.48318	6.75842	8.76304	1.65118	7.59824
Subject_29	SL	3.23612	185.74	564.06	180.043	1.31274	7.2732	21.5065	19.4519	19.8392	26.6279	0.105264	0.119161	1.31222	15.9398	3.76277	14.0848	2.65199
Subject_29	SL	1.35175	222.673	787.633	254.375	0.962081	4.56876	22.6779	35.7332	19.2187	24.7365	0.301638	0.607908	1.28686	1.93076	4.29181	0.175798	8.75324
Subject_30	EC	2.31047	211.02	452.7	118.277	1.22158	32.1984	27.6611	31.8768	23.9213	22.7505	0.211222	0.29841	1.41423	3.60557	19.4315	1.51768	17.074
Subject_30	EC	2.36148	119.396	315.768	42.1337	2.16054	5.86607	16.0488	11.4474	15.451	18.9491	0.127118	0.222816	3.28758	9.6453	14.606	2.95624	8.50856
Subject_30	EC	9.0154	176.13	396.708	77.6021	0.676722	44.7347	21.3233	22.1096	30.7543	46.3995	0.177753	0.101359	0.464595	4.21515	17.0824	11.6748	15.0432
Subject_30	EC	1.55593	102.639	384.535	65.0597	1.11824	18.6692	17.6112	15.2817	15.4028	10.317	0.165935	0.164993	1.95489	5.00403	8.69668	6.91867	8.72918
Subject_30	EC	2.74769	182.672	466.198	185.171	2.16086	4.7945	32.3184	17.5565	19.4351	28.1702	0.143324	0.369009	10.4038	7.88806	4.54645	1.62774	6.88744
Subject_30	EC	1.8714	112.547	360.821	66.4233	1.30001	0.749039	16.4357	18.7787	16.3967	15.2506	0.132248	0.360875	2.42008	10.2406	8.35571	1.0741	11.0469
Subject_30	EC	5.40574	111.061	420.468	108.427	0.559478	43.746	14.1834	19.4979	39.7733	27.178	0.116817	0.122298	0.835128	9.4999	12.0606	7.21158	10.6419
Subject_30	EC	1.57068	64.4286	309.446	56.6623	1.38724	28.8129	14.6525	7.12454	13.1143	14.6069	0.19735	0.127949	1.49808	3.09054	20.6132	8.05965	9.37809
Subject_30	EC	2.44261	61.3982	419.077	111.549	1.66901	30.5766	21.097	10.9886	27.9852	12.7993	0.277425	0.351746	2.633	1.80588	7.736	1.51046	8.15965
Subject_30	EC	2.66156	272.033	540.705	196.378	0.839192	39.1133	23.2758	39.7251	33.1672	36.8073	0.167445	0.204548	1.30718	4.90868	7.53281	3.75474	6.68255
Subject_30	EO	5.28476	72.5584	474.405	91.8363	0.627194	53.4654	22.4509	28.9244	23.1904	20.2383	0.232347	0.233613	0.448942	2.0286	45.5882	2.09806	31.405
Subject_30	EO	3.41588	144.561	404.657	104.236	0.683762	46.4154	15.6362	22.7664	32.0839	14.1775	0.146184	0.069768	0.504121	4.11418	13.9241	26.1761	5.93686
Subject_30	EO	5.05935	220.646	354.686	73.5523	0.842965	37.2961	14.7772	20.6457	31.1422	29.4162	0.057795	0.066278	0.747121	28.7646	16.024	22.2214	16.6004
Subject_30	EO	8.26303	310.989	295.835	56.5225	0.927212	45.8283	17.7573	22.3427	39.8947	34.4836	0.059036	0.060882	1.0452	35.1226	12.3125	28.524	10.1895
Subject_30	EO	9.63824	35.7126	270.334	59.9145	0.754972	31.2199	10.7862	13.1724	19.2408	18.4316	0.09125	0.068584	0.450796	9.89033	16.5993	17.5766	16.5292
Subject_30	EO	2.6757	78.3832	276.365	63.3675	0.388445	16.6067	8.43322	17.4968	12.62	22.3858	0.166504	0.073431	0.259988	4.50584	9.46664	29.1058	5.97076
Subject_30	EO	2.44943	115.45	385.91	167.094	1.12935	22.3826	15.4255	8.5222	14.7498	14.5834	0.150537	0.142508	2.09919	6.5326	9.98734	7.09407	8.70926
Subject_30	EO	6.9026	218.826	364.438	78.5923	1.95907	15.0608	22.8042	12.4317	51.2069	15.5252	0.070104	0.107586	2.81784	15.4358	20.9251	7.29871	12.4209
Subject_30	EO	3.19805	396.985	381.14	72.7174	1.7044	11.3816	24.1343	22.2213	22.5982	35.1121	0.079431	0.167824	5.81109	37.2099	4.64131	5.72313	13.4829
Subject_30	EO	4.68334	320.879	335.07	90.6727	1.72474	26.8802	27.1728	22.3406	27.2137	22.951	0.066469	0.262546	11.2694	41.0642	5.53748	1.87426	20.8812
Subject_30	SL	11.5735	68.0758	1184.55	310.039	5.18762	16.7157	39.9603	8.84729	38.1753	22.3363	0.489548	0.51042	107.496	0.973736	5.52653	0.65965	9.38493
Subject_30	SL	9.24333	35.3685	774.348	298.648	7.0598	31.9498	31.7177	4.18246	31.0426	12.9062	0.57833	0.268264	63.3743	0.787259	2.9045	2.99626	4.3195
Subject_30	SL	2.32187	194.312	863.667	481.477	3.3504	10.965	56.734	14.8354	41.3224	34.1324	0.631432	0.54996	8.59828	0.683174	2.28528	0.766895	3.79497
Subject_30	SL	1.99648	437.06	1354.64	463.996	1.95376	12.8872	36.5837	31.409	27.6903	52.5788	0.656606	0.33814	2.93717	0.456158	4.5242	1.74288	7.54764
Subject_30	SL	1.60285	232.752	651.038	125.09	1.65804	7.07922	32.7902	22.4367	33.315	19.4019	0.190641	0.23399	2.83236	5.21466	7.79665	3.72672	6.78213
Subject_30	SL	1.69838	355.518	914.588	257.406	1.48932	1.43246	23.0717	25.6165	29.4277	26.6289	0.231251	0.422489	1.76253	3.19117	6.89708	0.902817	8.53407
Subject_30	SL	1.5213	135.95	609.179	98.7673	1.66687	7.91753	16.5122	12.7699	16.2562	17.8354	0.213264	0.385535	3.23026	3.29769	9.44272	2.19057	3.46913
Subject_30	SL	1.21204	270.284	863.548	224.126	0.852696	1.36182	28.9435	34.115	29.8201	31.9626	0.319023	0.420184	1.41558	2.35789	4.52937	0.92225	8.92704
Subject_30	SL	1.1935	196.459	774.513	108.685	1.12677	10.7554	19.828	25.9464	19.4355	16.4144	0.267889	0.382877	1.72086	2.47979	5.79926	1.13683	5.6454
Subject_30	SL	2.70926	300.889	764.748	152.051	2.82888	21.6541	24.4771	15.4674	29.2817	40.6795	0.181022	0.389091	3.72987	6.86225	2.14639	1.9776	2.99391

## Sheet: EO_30s
EO												within subject CV	cv < cutoff?				SEM	MDC	CV	CVCR	SEM%
	CEAxisRatio																								ICC	SEM	MDC	CV [%]	CVCR [%]
	2.26312	2.21607	2.53232	2.21531	1.8794	3.48163	1.50998	2.13212	3.3329	1.90695		0.265491	1	Intraclass Correlation			0.93907	2.60297	34.2246	53.3333	42.0923			CEAxisRatio	0,36 (0,23-0,53)	0,94 (42,1%)	2,6	34.22	53.33
	1.65869	1.38786	1.79773	1.25798	1.99661	1.76149	1.82999	1.55241	2.17283	3.05889		0.272875	1											CEArea	0,39 (0,26-0,56)	67,16 (57,8%)	186,15	53.65	6.67
	1.49387	1.44304	1.95462	2.4868	1.84216	1.71776	2.50788	1.26192	2.96172	2.23046		0.274709	1	ICC Case	2									PathLength	0,67 (0,54-0,79)	61,81 (19,2%)	171,32	15.86	93.33
	2.65385	2.01851	1.81038	1.2705	1.8337	1.75278	1.84702	1.65979	1.35662	1.63659		0.213306	1	ICC Type	1									MaxSpeed	0,43 (0,3-0,6)	32,17 (45,5%)	89,16	35.1	40
	1.51161	1.51859	2.27459	2.0642	2.06186	3.24916	1.98937	2.75685	2.19351	2.22007		0.238134	1	Alpha	0.05									AP_ML_RangeRatio	0,2 (0,11-0,35)	0,67 (43,7%)	1,87	38.93	30
	1.46049	1.49446	2.10187	4.3129	3.4241	1.49299	2.95831	1.53642	1.74445	1.88196		0.441893												LDD	0,49 (0,36-0,65)	7,41 (72,2%)	20,54	61.66	6.67
	3.0341	1.79542	2.04007	1.73242	2.76893	1.74711	2.18357	1.49271	1.2691	3.99474		0.376888		ICC	0.357376									AP_LA	0,31 (0,19-0,48)	6,19 (42,5%)	17,17	34.56	43.33
	1.99895	1.97631	2.54883	2.11197	2.83771	2.00621	2.74577	1.67843	1.27532	2.65237		0.231094	1	lower	0.232141									ML_LA	0,33 (0,21-0,5)	5,59 (52,7%)	15,5	36.44	43.33
	3.3143	2.07264	1.56657	4.11763	1.79636	4.34326	3.76006	1.76923	1.80373	1.99946		0.413569		upper	0.525849									A_max_dev	0,21 (0,11-0,36)	7,14 (50,5%)	19,8	37.04	43.33
	1.89037	1.34547	1.41385	2.09994	2.03974	3.35474	2.22263	1.77634	1.42946	1.92169		0.297964	1											P_max_dev	0,35 (0,22-0,52)	5,05 (36,7%)	13,99	31.87	50
	1.91262	4.15451	1.91271	1.30528	2.81769	1.436	1.56642	1.93704	1.13701	1.82628		0.443766												AP_MPF	0,27 (0,16-0,44)	0,08 (40,3%)	0,21	38.61	26.67
	1.429	2.97147	2.49463	1.10813	1.81243	2.01447	1.8161	2.40287	1.74861	1.68925		0.279759	1											ML_MPF	0,22 (0,12-0,37)	0,11 (41,7%)	0,3	41.46	16.67
	2.08643	1.60117	1.60742	3.858	2.27794	2.01219	1.05615	2.00255	2.16376	2.14572		0.348097												SPR	0,13 (0,05-0,26)	4,23 (115,1%)	11,72	83.34	0
	1.31235	1.6501	1.37386	1.35393	1.87576	1.44854	1.96253	1.92774	1.97425	1.0915		0.201638	1											AP_LMR	0,22 (0,12-0,37)	7,55 (88,7%)	20,93	74.82	3.33
	1.6024	2.22925	1.37179	1.46322	2.06365	2.52257	1.90014	1.51518	2.67603	1.35767		0.259311	1											AP_MHR	0,2 (0,1-0,35)	6,53 (59,2%)	18,11	51.22	0
	1.37199	1.54942	3.74922	2.56598	1.69595	1.05757	2.80527	1.26587	1.17652	1.92623		0.45221												ML_LMR	0,15 (0,07-0,29)	8,5 (146,7%)	23,57	87.44	0
	1.44569	1.89974	1.90615	1.13876	1.28901	1.5689	1.9258	1.84588	1.49313	2.10867		0.191926	1											ML_MHR	0,39 (0,26-0,55)	4,97 (53,4%)	13,78	44.54	3.33
	1.55623	1.34862	1.62291	1.46811	2.48405	1.61765	1.61991	1.83171	2.32143	6.62458		0.702364
	1.63533	1.29965	1.60999	2.92022	2.88069	2.64564	1.28163	2.03637	2.42377	2.557		0.299348	1
	2.20113	1.04413	1.77363	1.45233	1.41451	1.7301	2.01758	1.91322	2.45858	1.14112		0.265307	1
	2.2284	3.02107	1.62608	1.98162	1.63115	2.16984	1.20365	1.2317	1.72826	2.31667		0.287467	1
	2.58948	1.91675	2.05097	2.88637	1.08534	1.65302	3.25651	2.2315	1.63318	2.80391		0.304151
	2.04602	1.93943	1.11341	2.06828	1.31349	1.40434	1.81026	1.67421	1.7483	3.17882		0.311717
	2.41272	1.27935	1.99293	1.07323	1.55289	2.08035	1.10888	1.66484	2.04796	1.27369		0.28284	1
	4.07028	1.92975	4.69191	2.33201	4.05175	3.48333	4.27551	4.75996	5.86673	2.40718		0.329853
	3.88149	2.45605	2.84592	1.87011	8.34749	3.16908	1.14945	5.51963	4.38748	5.48165		0.54281
	1.21191	3.619	1.99627	1.25569	2.08795	1.48325	1.47807	1.55019	3.50891	5.2149		0.569615
	2.20243	1.15075	1.62825	1.65631	1.88432	1.19256	1.61835	2.16855	1.25005	1.15596		0.253014	1
	4.21432	2.57233	1.4233	2.11397	1.26534	1.91864	1.78807	1.50269	1.27257	1.77833		0.444013
	5.28476	3.41588	5.05935	8.26303	9.63824	2.6757	2.44943	6.9026	3.19805	4.68334		0.472259
	CEArea											#DIV/0!	#DIV/0!
	128.527	269.791	214.946	248.358	77.1475	132.428	130.452	75.7786	71.8669	87.1317		0.518187		Intraclass Correlation			67.1554	186.145	53.6496	6.66667	57.7839
	163.082	200.81	224.342	137.019	363.384	194.539	42.692	314.831	518.294	362.555		0.546831
	96.7728	119.51	197.037	111.248	144.368	137.517	159.693	255.892	135.478	46.4594		0.404182		ICC Case	2
	129.028	126.036	296.363	285.415	171.738	145.387	231.809	222.592	162.892	492.514		0.49361		ICC Type	1
	102.453	31.5133	97.6042	73.0625	124.239	108.137	137.358	148.563	192.973	78.2206		0.409513		Alpha	0.05
	262.817	17.322	93.7991	95.8579	79.2485	27.0776	64.6307	145.773	165.619	217.657		0.684831
	183.846	285.696	104.867	113.355	165.587	112.236	202.872	112.596	130.162	162.15		0.359571		ICC	0.387394
	73.2951	69.9721	105.182	73.3747	23.1173	85.1756	114.548	231.967	43.5714	165.254		0.619375		lower	0.25898
	128.878	198.723	297.553	91.6072	198.344	100.416	112.823	88.8042	87.9665	76.8013		0.515854		upper	0.555285
	103.329	105.989	234.07	96.8616	67.6795	73.5813	221.419	125.275	155.667	130.126		0.434246
	222.728	159.039	172.446	158.645	142.22	238.276	116.551	205.778	153.185	163.898		0.217796	1
	44.4778	117.693	183.577	132.361	211.582	56.7224	82.4918	152.364	85.072	268.423		0.536677
	95.5919	86.6421	147.128	35.1809	117.005	75.5064	156.703	201.07	70.095	210.557		0.48484
	175.348	428.746	266.976	247.125	225.084	116.1	57.4114	136.137	142.896	255.34		0.508161
	220.046	167.025	188.236	219.436	137.216	116.975	110.79	192.283	96.4921	306.09		0.364463
	45.7281	81.6923	52.3544	35.3347	29.0841	46.0404	101.68	51.4822	30.1749	62.5702		0.43029
	221.506	99.298	86.4115	161.131	73.8847	40.546	84.3665	68.6993	129.469	114.619		0.483822
	146.796	95.7222	74.1539	84.6473	256.139	110.1	203.591	39.5197	57.4237	133.358		0.560746
	54.2813	24.79	40.185	59.8261	60.4077	23.6826	23.0395	28.5331	17.6204	190.7		0.979553
	47.8694	45.3236	83.9613	129.737	89.3311	26.5371	62.5695	77.6352	64.1308	53.4539		0.424427
	29.2893	75.788	70.0954	154.686	91.6656	325.46	112.456	115.385	53.9804	79.0809		0.75011
	355.214	67.827	67.7498	81.4537	29.6223	35.1264	54.1717	57.9735	37.0034	19.9132		1.22118
	38.3519	61.7597	47.2516	55.5048	51.7034	27.0232	28.5526	50.1066	42.6956	36.5887		0.259438	1
	38.6891	48.9714	78.8049	82.4195	17.9996	48.9126	68.4683	22.4327	35.3564	18.0861		0.522888
	17.2233	43.3798	12.667	14.0983	20.0572	9.84693	26.2477	66.6851	23.6464	64.4846		0.705738
	27.6036	124.131	51.1745	46.4131	24.639	79.5467	30.813	62.2534	69.7281	37.8682		0.547617
	33.58	4.86505	54.4963	61.0463	75.2782	35.3741	32.5503	27.7684	99.5492	22.5189		0.625222
	87.9449	64.7611	39.0102	105.307	75.4112	66.6693	166.286	99.5846	181.884	104.421		0.450666
	96.1594	102.833	59.0061	31.6425	57.3859	37.3746	50.8842	37.4052	62.3909	76.6658		0.39778
	72.5584	144.561	220.646	310.989	35.7126	78.3832	115.45	218.826	396.985	320.879		0.637269
	Path_length											#DIV/0!	#DIV/0!
	300.795	239.151	241.455	266.192	243.429	230.633	282.926	211.108	286.747	235.413		0.113504	1	Intraclass Correlation			61.8074	171.321	15.8623	93.3333	19.1912
	297.095	432.784	380.427	442.629	530.69	435.349	357.284	568.585	543.631	570.254		0.207895	1
	378.83	307.324	376.531	341.987	339.625	332.851	345.862	354.118	334.751	299.666		0.0746671	1	ICC Case	2
	407.05	497.78	564.32	499.507	578.019	506.219	473.908	573.971	461.821	922.157		0.258728	1	ICC Type	1
	253.93	244.725	271.25	290.747	287.589	286.738	429.021	297.993	283.368	261.932		0.177387	1	Alpha	0.05
	250.498	212.281	245.016	245.804	221.474	215.694	217.816	219.247	268.838	239.976		0.081006	1
	297.007	333.053	316.099	329.692	319.876	353.929	326.74	350.074	276.574	284.388		0.0813254	1	ICC	0.667627
	370.971	274.892	383.332	372.784	362.763	298.245	343.115	376.774	366.063	350.802		0.102474	1	lower	0.543661
	250.423	326.437	341.852	304.129	361.837	290.652	295.898	297.018	297.053	278.257		0.104786	1	upper	0.791188
	306.921	417.674	494.566	404.397	311.907	331.537	300.008	330.55	282.946	315.351		0.192265	1
	468.758	463.069	480.935	517.024	556.78	517.843	396.614	444.78	469.964	505.664		0.0928046	1
	289.158	216.307	260.838	288.347	270.882	261.348	287.61	269.359	261.654	368.408		0.138397	1
	329.413	429.926	370.494	305.088	347.035	299.02	363.422	448.418	301.939	383.314		0.145917	1
	325.007	493.322	432.356	430.06	312.67	331.202	312.842	307.481	308.741	398.415		0.184871	1
	407.739	361.001	408.242	403.929	341.128	400.959	413.201	467.599	353.576	375.049		0.0936113	1
	223.234	342.959	211.403	224.573	238.637	328.323	286.663	274.768	276.076	323.441		0.174795	1
	547.467	652.347	527.593	605.958	425.686	437.225	526.927	443.088	641.027	690.872		0.174008	1
	278.763	301.086	316.144	314.585	369.594	301.11	433.897	259.448	244.063	283.452		0.178844	1
	303.046	255.72	333.257	369.013	291.534	267.054	224.758	302.247	226.196	331.01		0.162931	1
	192.587	201.32	233.253	229.719	258.106	183.455	230.321	207.726	294.125	217.34		0.145944	1
	237.54	247.042	254.147	331.704	327.094	677.315	296.728	310.951	343.295	294.02		0.381974
	712.074	266.864	272.224	276.706	286.821	275.885	324.533	317.931	284.042	249.29		0.420301
	237.523	238.76	238.397	215.356	280.829	224.96	224.549	232.418	213.81	176.599		0.114476	1
	227.022	250.738	240.136	236.246	198.311	206.751	210.646	195.951	181.815	222.836		0.10134	1
	244.364	280.764	203.397	199.257	275.147	215.538	285.901	230.683	243.793	201.564		0.141157	1
	287.163	245.403	237.615	263.711	237.938	198.318	203.281	263.764	263.961	299.651		0.130545	1
	215.613	231.953	219.7	203.401	259.181	233.402	226.612	201.264	357.382	214.121		0.193503	1
	256.913	308.142	242.588	294.12	287.56	300.863	291.77	282.513	329.123	349.31		0.105867	1
	243.225	210.679	194.926	207.807	219.683	184.655	216.15	205.145	202.042	261.285		0.105591	1
	474.405	404.657	354.686	295.835	270.334	276.365	385.91	364.438	381.14	335.07		0.17776	1
	MaxSpeed											#DIV/0!	#DIV/0!
	46.7107	31.1491	36.9941	49.68	33.9042	64.9238	57.3429	26.9491	40.0956	36.0243		0.285224	1	Intraclass Correlation			32.1665	89.1611	35.1015	40	45.4631
	57.5068	78.0124	64.5318	102.931	94.8948	66.389	68.366	113.99	203.767	120.029		0.447719
	58.2253	47.5657	55.5627	45.2191	86.8611	44.7601	46.021	54.3947	71.8207	38.898		0.264832	1	ICC Case	2
	60.0048	73.8091	88.4069	68.4668	70.9999	120	66.6807	179.974	90.8934	189.682		0.470488		ICC Type	1
	34.6008	59.7388	34.1689	51.6105	58.6517	43.2138	112.371	47.8836	44.6306	41.6929		0.428511		Alpha	0.05
	86.228	51.0747	43.2876	42.6271	36.1608	41.7671	29.3252	32.2862	49.5096	39.8001		0.352706
	36.6401	64.8841	53.7748	64.1195	42.4513	52.7486	57.0809	76.3244	89.8327	31.9914		0.31197		ICC	0.434445
	47.9883	32.2546	74.7114	59.1579	94.5172	41.2806	47.8267	59.3475	63.7789	53.4939		0.307784		lower	0.301473
	34.623	45.422	53.2348	50.8362	49.3625	39.5747	41.3579	53.9157	43.9861	49.3575		0.136488	1	upper	0.600222
	82.9542	82.7287	82.0699	60.8113	37.4087	48.6557	42.7672	48.5827	53.9318	53.4872		0.290396	1
	105.486	140.84	79.8055	153.463	140.455	137.612	106.557	170.264	95.9667	117.176		0.226309	1
	70.8979	30.5065	40.1288	41.8101	39.4098	36.663	48.4851	63.6196	72.4796	66.665		0.308294
	47.064	78.8629	57.9958	56.5105	63.2282	58.9554	55.2316	97.8479	44.1739	62.4671		0.251951	1
	57.3247	69.2237	62.3112	69.9602	39.2014	49.4719	44.8208	44.6381	47.0494	57.929		0.198492	1
	159.852	50.4834	55.6126	48.9734	58.5243	63.9646	63.7285	86.7223	51.284	78.0925		0.464201
	33.2274	72.283	46.4529	47.3711	37.9131	55.3195	44.9463	85.64	46.7349	72.4005		0.313492
	214.234	196.898	218.63	166.651	214.79	199.99	152.349	124.757	175.919	136.385		0.189452	1
	55.2892	65.0272	46.8925	57.2548	68.84	51.4014	88.5311	50.0803	62.1674	105.819		0.286431	1
	60.4635	38.4813	62.4078	65.9076	52.9341	149.927	54.2556	76.1913	44.7078	60.2585		0.468245
	31.1248	35.1793	36.5153	43.857	38.9539	27.8422	37.9595	60.312	84.3861	34.6201		0.394522
	48.9749	35.6395	80.5628	61.8382	61.8055	275.671	237.868	70.0235	79.1717	56.4318		0.830893
	368.669	106.96	74.907	80.468	76.2449	100.83	107.268	97.8669	52.6864	97.2192		0.776699
	60.9009	59.7953	35.6548	57.0391	69.3877	34.8133	40.2157	39.989	39.3315	42.217		0.260593	1
	49.2768	62.1273	66.3869	73.4728	66.1063	79.3056	88.9406	78.3201	62.2137	49.7099		0.188471	1
	61.0321	41.7166	47.2785	39.8775	85.4048	60.3624	73.0745	45.6351	38.4927	40.8688		0.300452
	74.7617	79.5438	75.4574	158.817	61.8327	58.5628	43.4473	169.29	88.4917	78.9867		0.468761
	47.5321	106.999	49.0499	52.1593	65.5074	59.7839	67.2692	48.5607	100.186	62.4904		0.320701
	49.9263	53.5021	38.7671	48.2194	58.4953	103.317	49.2492	47.7414	67.709	100.173		0.363229
	49.7667	33.0979	34.443	49.0005	36.7115	59.3167	70.5463	45.5451	44.5779	55.9026		0.246465	1
	91.8363	104.236	73.5523	56.5225	59.9145	63.3675	167.094	78.5923	72.7174	90.6727		0.376689
	AP_ML_RangeRatio											#DIV/0!	#DIV/0!
	1.66229	3.69553	1.69512	3.19087	1.32633	2.20974	1.71224	1.39821	2.26852	2.57017		0.361103		Intraclass Correlation			0.674392	1.86932	38.9334	30	43.7096
	3.72706	1.76951	2.05928	1.12848	3.10392	2.25407	1.06607	1.70743	1.58829	3.23442		0.42088
	1.71458	1.26075	2.17504	0.625741	1.15195	2.21116	1.52365	0.963036	1.8958	2.33094		0.365015		ICC Case	2
	0.900077	1.27631	0.737067	1.4171	1.03446	0.666031	1.37538	0.93342	1.30052	2.3691		0.406834		ICC Type	1
	2.14969	1.68893	0.61676	1.37601	3.09348	1.30944	2.49708	2.10911	2.5936	2.2556		0.369413		Alpha	0.05
	2.07871	1.35912	1.13075	1.5718	0.663204	1.12676	0.675816	2.40199	0.967455	6.15695		0.897168
	1.38616	2.14616	1.87852	1.57308	1.6387	1.85793	1.03135	1.13126	2.17029	1.77362		0.233868	1	ICC	0.201834
	1.10809	2.39278	1.5503	1.74126	1.8439	1.69422	1.74361	1.14485	0.991812	1.08049		0.290719	1	lower	0.105334
	1.72658	3.5219	2.55654	2.00019	2.95659	2.26887	1.80452	1.23186	2.41818	1.8588		0.296931	1	upper	0.353686
	3.88811	1.56648	2.47436	1.96671	2.03891	0.83314	2.59196	2.53051	1.55668	1.76829		0.387311
	2.35321	2.05977	1.33202	1.9557	0.702299	1.39252	0.836664	1.05214	1.44111	0.996961		0.39107
	1.47765	1.72975	2.33081	1.92043	3.22694	2.23338	1.43117	1.12972	1.1109	2.46536		0.350735
	3.16874	1.77594	0.934299	3.13254	1.25165	1.74562	1.62756	1.75662	1.55314	1.57124		0.395243
	2.20883	1.42481	1.8327	1.33114	1.53607	1.2493	1.61442	1.49963	1.20135	1.62166		0.192285	1
	2.16319	1.12232	1.38651	0.885618	1.47886	1.86341	1.10069	0.956482	1.4574	1.80365		0.295906	1
	1.25932	1.05285	2.24532	1.20336	1.35215	0.886529	1.06644	1.08874	1.1514	1.31764		0.294842	1
	0.807919	0.809788	1.12886	0.837754	1.71138	1.23715	1.38371	0.66214	1.49132	0.769644		0.331722
	1.62786	1.28772	1.20956	0.673468	2.02995	0.838669	1.10224	1.46345	1.47013	5.17064		0.760749
	0.982407	0.839626	1.27808	1.25025	1.88533	1.32058	1.65923	1.46142	1.6818	0.809608		0.276984	1
	1.89656	1.21736	1.04557	1.00847	0.935782	1.50103	1.48546	0.847183	1.92381	1.10698		0.298789	1
	0.628463	1.71096	0.800936	0.658908	0.69684	2.88208	1.35519	0.949724	0.406291	1.30156		0.641937
	0.294184	1.59551	1.09923	2.22349	1.01039	1.26211	1.74583	1.98534	0.714231	1.37852		0.439959
	1.87158	2.30095	1.20159	1.46784	0.992613	0.905377	1.31613	1.3926	1.02	1.54771		0.306587
	2.47636	1.6933	0.83448	1.14413	1.53094	0.953829	1.75539	0.715713	1.11105	1.08876		0.401863
	1.96094	1.57136	0.707256	0.984272	1.35539	1.97853	1.6438	0.749067	1.01873	0.851836		0.378856
	2.89127	0.77893	1.64195	1.79526	2.00016	2.07111	1.37046	3.87102	2.71963	4.15449		0.462183
	1.17932	1.3505	0.411174	1.06884	0.880823	0.696547	1.33599	1.19438	1.20763	1.0457		0.286555	1
	1.38806	0.890261	0.569773	0.792997	0.60848	1.12229	0.67282	0.527993	1.11622	0.890816		0.327911
	1.30889	2.0917	0.996057	1.64682	1.09688	1.4066	1.36461	0.71807	1.1462	0.866824		0.315675
	0.627194	0.683762	0.842965	0.927212	0.754972	0.388445	1.12935	1.95907	1.7044	1.72474		0.500919
	LDD											#DIV/0!	#DIV/0!
	7.23318	8.06527	5.78898	0.0752945	3.85659	5.66108	0.739937	2.24955	3.13162	1.96075		0.702921		Intraclass Correlation			7.41008	20.5397	61.6561	6.66667	72.2424
	0.66349	1.39999	1.45642	3.16393	10.9107	10.1176	1.38106	11.3163	2.63483	6.10804		0.880469
	2.15894	8.05399	8.38744	11.4131	4.22189	0.177124	12.8178	2.75165	1.61671	0.787514		0.873986		ICC Case	2
	4.76368	7.31815	5.00449	9.45031	13.6043	11.0906	14.4304	13.3914	7.19595	13.7902		0.376102		ICC Type	1
	14.5207	14.6114	13.5251	18.4574	23.9701	22.95	23.3191	25.0378	20.9748	22.1075		0.217616	1	Alpha	0.05
	0.222328	0.785469	8.49733	2.67219	3.65201	9.71837	0.310906	15.2069	7.45177	10.1631		0.868243
	6.74661	6.428	6.02385	1.6668	4.6494	0.0563507	2.56834	1.8779	0.929428	5.90101		0.686291		ICC	0.494944
	5.71288	4.13866	8.56777	3.15465	9.41179	20.7318	6.03352	6.2663	6.7045	3.81492		0.679861		lower	0.359887
	0.826668	6.53079	0.533501	0.664314	1.40483	6.63857	2.55129	0.728432	6.5208	7.67439		0.88835		upper	0.653989
	5.61298	8.02824	6.49964	8.08176	7.74561	10.8123	9.90551	1.64621	7.96994	5.34536		0.360383
	3.11803	7.8681	1.10906	1.8026	9.89973	8.87553	3.99773	3.49216	9.85257	10.1861		0.605206
	15.7305	12.4984	7.85476	12.1258	12.9315	11.9222	12.7104	8.29433	5.58578	11.7349		0.268113	1
	1.88615	10.7246	7.02908	6.69023	10.276	14.4823	7.53611	5.28746	2.35396	3.99382		0.562704
	16.9802	11.0077	16.9503	15.9684	7.06521	2.53056	7.01657	17.0068	10.7437	17.7733		0.440133
	15.1562	9.25175	6.02543	13.9966	13.6401	20.9892	6.15288	16.5348	6.89288	14.2392		0.407549
	1.88024	7.96316	8.74239	8.7539	1.46762	1.77023	4.52057	9.71964	10.2425	3.91602		0.599819
	8.4633	11.1059	1.68066	3.40875	1.01093	6.26788	4.11057	5.25273	9.88893	10.5301		0.596411
	5.37071	12.1161	6.51913	5.88523	5.68368	8.64735	4.20505	0.0612259	7.58683	2.45257		0.565445
	2.68742	17.3635	4.92607	42.0482	35.0127	24.4507	0.894913	12.9094	10.1121	9.31189		0.868119
	11.5639	9.93871	8.06602	0.22686	5.13462	0.549736	8.15571	1.90952	3.77892	3.52102		0.751286
	0.744171	17.9184	11.8587	7.81147	16.0813	10.3314	5.2069	13.1822	0.208343	17.6328		0.644226
	13.8783	1.46124	2.76837	6.66547	5.82863	0.165794	5.12891	12.9294	16.4628	7.347		0.756458
	0.664551	16.6409	7.50979	4.42556	5.3978	1.27108	7.8619	4.78636	1.95606	8.01323		0.793903
	7.91609	6.60452	18.8468	15.6605	8.77602	17.6703	11.3757	10.156	1.29919	11.1227		0.487864
	25.0074	9.78501	30.5531	46.3727	36.2174	25.3958	28.7968	19.7217	31.411	16.9152		0.380901
	49.2615	11.3768	5.31457	13.5849	59.2298	17.1215	5.94774	56.1301	38.6263	68.762		0.752225
	2.36438	11.0083	1.39028	4.56916	16.3331	9.62935	3.38977	20.7095	33.7584	25.5206		0.853196
	5.55428	9.00965	10.1549	12.2533	10.9112	3.36668	4.21754	2.267	6.64893	7.39198		0.469683
	4.20101	4.60867	3.16683	1.25162	5.9541	2.41512	0.572197	6.0573	8.5945	1.11134		0.680664
	53.4654	46.4154	37.2961	45.8283	31.2199	16.6067	22.3826	15.0608	11.3816	26.8802		0.478716
	AP_LA											#DIV/0!	#DIV/0!
	15.7533	8.55524	9.53607	11.0491	10.4581	12.6249	18.0533	10.001	16.2475	17.974		0.279817	1	Intraclass Correlation			6.19398	17.1688	34.5618	43.3333	42.5062
	21.0639	24.1661	13.7012	19.6671	39.2463	34.42	15.4798	23.964	23.681	30.2698		0.327716
	8.75155	13.244	15.0548	9.68391	17.8505	15.915	15.5299	17.3308	20.6996	13.3293		0.247395	1	ICC Case	2
	16.3643	22.8454	24.1453	32.8515	25.2113	18.4113	27.51	19.8685	21.4244	65.6204		0.518755		ICC Type	1
	16.1591	14.0787	10.6668	14.633	19.8272	10.2532	22.0051	10.7971	16.9007	17.9018		0.261662	1	Alpha	0.05
	11.3926	7.09957	10.9864	7.48532	8.51141	7.2965	8.24965	11.9932	9.51032	10.1615		0.194092	1
	6.93327	11.623	10.2105	8.04837	7.29178	14.3687	13.3375	15.8614	12.3846	6.46342		0.315643		ICC	0.31089
	9.92093	11.9848	12.6881	13.1064	11.3878	12.0783	19.4574	13.8956	12.112	12.1121		0.197162	1	lower	0.192506
	6.45983	16.7125	12.5217	8.88604	12.2588	7.57349	8.73707	11.0894	13.9397	7.32485		0.313744		upper	0.477706
	20.7031	14.6081	14.7468	16.6567	11.5294	9.1662	16.7251	14.2052	8.41201	14.4554		0.259816	1
	15.5396	23.0454	16.9119	21.1861	13.0495	16.7728	12.3837	17.3264	25.8409	17.6654		0.236387	1
	9.42829	6.33752	7.7264	11.4956	11.7691	6.66669	15.499	15.5735	9.09202	31.7926		0.59922
	10.1933	12.6456	14.6522	19.6897	11.7396	9.87083	23.6147	20.7297	10.6986	19.1107		0.330007
	27.2998	18.8731	22.6905	26.2525	23.7752	15.4386	15.1057	19.2265	18.0424	28.3054		0.225081	1
	23.181	11.236	11.6021	16.841	13.6627	9.89073	11.7115	13.751	14.2917	12.9696		0.27223	1
	11.0267	8.38513	6.3573	10.1029	7.48321	13.4432	10.7525	8.65388	11.2202	12.3617		0.223016	1
	14.8174	18.437	23.0455	27.4756	16.869	13.6272	20.6623	9.29097	36.7944	23.216		0.382971
	21.8585	17.5592	11.0512	12.9519	27.1117	18.8453	28.6912	12.7777	20.0084	28.4348		0.330259
	12.6847	6.30939	11.2226	8.98224	7.84152	8.35946	7.80138	11.817	8.19688	14.6524		0.270953	1
	11.7253	8.06753	12.4997	14.31	8.50327	14.1078	11.5511	18.2493	26.2201	15.2538		0.373555
	7.20674	15.3009	11.7762	7.50959	13.2315	67.9919	13.6817	12.7034	10.3226	10.3155		1.06459
	27.3308	15.1495	11.0306	20.6185	8.32667	9.94099	9.57888	15.1367	10.0611	7.10289		0.471639
	17.3656	11.5955	9.59082	16.9848	13.6728	8.55364	13.4891	12.9195	8.38264	6.26469		0.311364
	21.0594	20.3495	11.3749	12.7452	6.78599	9.27323	12.265	8.52728	8.4141	7.39246		0.430738
	11.8521	12.9734	6.17971	4.27028	9.46263	4.99004	12.0504	7.74898	5.82785	7.03569		0.382835
	14.2355	11.3656	9.88896	12.1148	12.8159	6.77815	13.6549	19.5926	13.2553	21.8762		0.323414
	7.48197	5.97419	9.8063	10.5707	10.9396	12.0647	9.44355	9.68867	15.9902	9.43706		0.263952	1
	13.5196	13.238	8.34327	13.6796	9.93961	14.2752	16.1583	14.3544	32.0802	16.4697		0.423211
	12.6672	11.6503	10.7254	7.70931	7.70629	11.4438	10.5184	6.55121	10.4379	10.7462		0.199315	1
	22.4509	15.6362	14.7772	17.7573	10.7862	8.43322	15.4255	22.8042	24.1343	27.1728		0.338004
	ML_LA											#DIV/0!	#DIV/0!
	5.7457	3.81086	5.82218	5.0699	7.28835	5.65782	14.2098	4.56306	8.4225	7.48763		0.433963		Intraclass Correlation			5.59051	15.4961	36.4408	43.3333	52.6634
	6.29522	11.3718	9.92188	15.66	12.2713	10.0379	6.89192	14.174	15.6992	12.6624		0.285514	1
	6.66644	6.26908	9.37405	21.1455	21.477	10.8743	9.24194	12.1242	7.60174	9.79958		0.479618		ICC Case	2
	18.0241	21.7529	37.6358	19.475	21.9279	34.7552	11.4775	23.0138	17.0469	24.6421		0.344306		ICC Type	1
	5.65858	7.16141	10.3778	8.05626	5.43682	5.2435	9.69698	8.70925	6.86257	5.83589		0.252147	1	Alpha	0.05
	4.35235	3.97171	8.81689	4.12417	6.03294	3.10224	5.3174	4.94949	3.58227	3.21426		0.359061
	7.08827	8.32057	9.25674	8.64326	8.24695	12.6939	6.04575	10.849	4.57624	6.01071		0.295048	1	ICC	0.333281
	8.71044	5.84952	6.54885	5.21872	6.02417	8.42469	8.57617	7.64858	8.89366	12.0703		0.258167	1	lower	0.210712
	3.92678	8.16258	6.25364	5.15645	4.24235	4.17883	4.70697	6.44827	5.06054	4.72769		0.247758	1	upper	0.501803
	5.20306	7.41987	9.96825	5.91325	4.77455	7.4285	5.28143	8.72245	5.97532	8.45895		0.253072	1
	10.9043	10.4489	9.17315	10.7677	15.0047	13.2522	10.2665	13.3123	8.72657	14.532		0.190538	1
	8.44238	4.38938	4.19205	7.50689	4.84581	4.50683	8.06019	3.97458	5.12865	7.62182		0.307121
	5.06237	6.98408	18.0285	5.43575	5.4028	6.55813	9.29616	7.15552	7.54727	7.17951		0.480845
	7.2637	18.1173	16.6536	18.3356	13.5247	16.8221	9.67674	14.9194	9.79607	15.0246		0.275984	1
	10.2653	9.95902	13.4517	13.1743	6.12352	14.1252	11.6895	16.5717	9.7657	10.5548		0.251074	1
	6.57648	12.8588	4.3392	8.28542	7.30108	13.0081	14.8221	8.04284	7.42775	14.0755		0.378179
	15.065	21.8525	10.7948	16.6267	15.2937	4.8116	11.4714	10.0975	13.245	28.5052		0.447
	18.6827	13.2131	15.4324	18.2535	18.2126	16.8958	25.8565	8.50266	11.2603	8.25088		0.347065
	8.43081	7.22719	9.91439	11.1907	6.11289	5.91903	6.17872	10.8591	3.73816	17.7681		0.455122
	10.7211	8.09567	12.7624	10.3402	14.7536	5.81992	6.92779	7.34236	15.5371	9.01339		0.328888
	16.9887	10.2761	10.7584	26.6091	14.4942	15.5599	16.5439	19.7648	21.6213	13.3004		0.30208
	80.5062	12.0617	11.4646	5.20236	6.78048	12.2605	4.25846	7.42868	10.26	3.72402		1.50076
	6.21741	11.0264	8.07943	11.6406	10.457	10.0206	7.85394	8.84471	5.67612	8.41899		0.224279	1
	3.33153	12.1267	7.83806	6.29694	5.04174	6.02109	7.07124	7.7828	5.10978	5.69572		0.356364
	7.20649	9.97984	6.94039	5.20352	6.57057	3.47338	9.75695	11.6572	7.39383	12.1132		0.346743
	4.37513	11.2074	11.1355	7.58574	7.52677	6.32969	5.83915	8.66836	7.32912	5.74805		0.296098	1
	10.7946	3.10082	7.66445	10.579	16.8329	14.4506	8.36109	10.793	16.9687	6.12981		0.42805
	12.6914	12.802	16.3037	12.9607	20.9561	12.4148	15.6737	16.8465	10.6901	18.6332		0.215281	1
	10.4597	7.54936	9.57075	9.6748	6.5565	5.91963	6.49969	9.7584	4.31351	10.5617		0.271429	1
	28.9244	22.7664	20.6457	22.3427	13.1724	17.4968	8.5222	12.4317	22.2213	22.3406		0.320686
	Amaxdev											#DIV/0!	#DIV/0!
	11.5854	9.88082	11.957	13.5623	8.56533	9.27957	9.8137	7.12171	18.3666	10.0607		0.286269	1	Intraclass Correlation			7.14182	19.7961	37.0408	43.3333	50.5393
	11.7107	11.4581	17.9039	14.4608	20.9426	19.1411	7.01361	22.6669	27.2257	36.5116		0.455393
	8.99195	12.9003	13.7969	13.9319	16.4569	9.89417	9.5598	18.7741	9.81804	12.8602		0.253939	1	ICC Case	2
	11.7105	16.7526	29.6705	19.4355	17.9955	20.2021	21.018	24.1945	25.3631	42.349		0.369232		ICC Type	1
	8.85798	7.63506	17.5689	9.26889	18.8156	11.8367	18.481	16.4227	14.0631	12.6018		0.307015		Alpha	0.05
	14.3347	5.13243	6.73683	8.41661	9.27516	8.00442	7.47328	15.3425	13.3639	15.9976		0.379897
	8.94	23.4216	13.1449	16.011	9.23656	13.258	18.0725	8.87644	16.3323	11.0345		0.340085		ICC	0.207329
	9.05212	7.94994	11.5392	12.7193	9.38865	10.7318	11.9926	12.9734	12.3702	11.6012		0.154426	1	lower	0.107797
	8.15741	13.4039	16.6787	9.92151	12.6378	7.92563	7.10028	9.28319	8.64707	9.80935		0.288548	1	upper	0.362288
	20.1537	12.0347	19.6486	14.1503	9.07497	19.3429	24.0177	15.421	15.9702	13.6661		0.271803	1
	22.1902	20.4391	19.4587	22.7481	19.6216	14.079	17.7533	16.9297	17.6703	13.2741		0.169886	1
	10.2631	5.2031	11.8035	16.8869	14.6302	7.22239	5.76812	9.81014	6.8061	17.4362		0.426038
	11.2659	10.2804	14.5354	10.288	10.318	7.56659	20.2307	13.3879	6.28852	10.8455		0.33859
	19.7571	30.5007	21.7563	16.372	16.3136	14.1862	10.3064	12.9624	10.9859	18.3344		0.347801
	16.314	14.4927	18.6145	14.9768	12.9738	18.6274	9.65243	12.4957	13.0722	15.5134		0.19019	1
	9.045	11.919	10.8655	8.3362	7.2219	9.27538	12.8856	8.08351	9.37433	9.93106		0.181347	1
	17.2094	18.6545	14.2462	20.9617	13.1863	9.66142	16.6018	13.8351	25.7694	16.529		0.268823	1
	12.5218	11.4975	13.1817	13.2547	18.4375	14.0526	20.5835	8.22145	12.2107	17.7637		0.261026	1
	10.5478	9.01808	11.1849	15.9393	12.8613	7.59203	8.63065	9.0388	7.3716	17.9617		0.324153
	10.6813	7.83565	11.4428	15.9717	13.7146	7.551	12.0941	13.0598	20.7683	8.86291		0.329465
	13.318	20.3041	10.6146	17.0814	12.4495	75.065	13.0002	12.5922	10.6376	17.1672		0.965279
	78.8431	9.52611	15.7063	15.8213	8.6281	8.34181	15.131	8.80041	10.1572	7.21243		1.21755
	12.5794	9.7983	7.48665	7.6435	9.52638	7.02464	7.93924	12.2051	15.4637	8.37908		0.282095	1
	10.714	16.1777	11.0492	9.20847	6.78737	8.12217	11.0175	9.71408	8.30638	6.22009		0.29024	1
	9.10566	7.72695	8.82211	5.91252	9.4145	5.58206	8.43318	19.9196	10.176	10.3363		0.417456
	10.7766	10.3972	10.1515	10.2452	13.9908	16.2977	8.96099	29.475	18.5644	18.6338		0.428277
	8.86463	4.54218	19.336	9.92423	17.29	12.6021	6.37397	10.8141	23.9156	16.5445		0.470094
	11.3387	10.7524	11.0601	13.5649	15.5858	10.2266	16.4279	20.908	17.7204	11.3419		0.260219	1
	16.7886	19.9351	8.96205	7.39332	11.9649	7.14404	8.58722	7.66767	8.29613	9.99013		0.4078
	23.1904	32.0839	31.1422	39.8947	19.2408	12.62	14.7498	51.2069	22.5982	27.2137		0.429292
	Pmaxdev											#DIV/0!	#DIV/0!
	14.1184	15.2807	9.87512	11.2019	7.94315	6.74598	20.1454	9.07879	13.9073	13.3329		0.329433		Intraclass Correlation			5.04632	13.9877	31.8739	50	36.7496
	20.8285	20.3546	18.2235	17.6992	30.9989	17.7016	14.0812	18.0379	23.808	36.1736		0.312907
	9.69492	11.1193	13.3804	13.6554	20.1879	18.8639	15.9457	18.6937	17.1491	12.6076		0.235429	1	ICC Case	2
	12.1043	22.6393	35.9441	22.1386	17.5098	21.6846	14.9515	17.3746	11.7167	29.0983		0.36987		ICC Type	1
	11.3613	10.3427	11.6604	7.94263	8.1925	8.58767	13.2962	11.5664	13.2955	8.72872		0.194563	1	Alpha	0.05
	11.6606	5.19716	13.3392	6.96539	12.1349	5.90354	7.44966	8.78614	7.47487	14.1886		0.348348
	6.38555	9.3283	10.0414	8.69607	7.1961	16.311	8.8955	12.1057	10.0648	12.3636		0.282742	1	ICC	0.348301
	10.4059	11.7113	6.61616	8.22309	10.4244	9.0689	13.0515	16.6614	9.84958	13.1571		0.262689	1	lower	0.224574
	5.68523	23.4296	16.2115	6.63194	13.6172	5.99205	8.61396	9.39474	10.0915	7.12052		0.526059		upper	0.516398
	9.1936	10.386	15.2846	10.0088	9.93537	8.89638	11.5416	10.4064	9.8756	12.6079		0.176236	1
	17.5736	19.4469	17.0383	19.5822	18.721	16.3802	15.6605	21.1416	11.5812	18.5156		0.151537	1
	8.88035	7.44304	9.29188	9.44368	12.6687	6.08193	12.2824	9.85542	6.19207	15.512		0.306527
	13.6976	10.1497	11.0509	19.8981	8.63529	8.40163	11.7419	11.0379	12.0046	13.6832		0.27384	1
	13.443	19.723	19.9892	18.6559	17.0363	15.8501	12.5896	13.1614	9.66978	27.9201		0.307214
	22.7547	18.6421	12.5808	13.0099	10.4382	18.5212	11.4247	17.1801	17.7716	23.0196		0.272283	1
	8.14697	12.6177	15.3325	7.97548	10.1116	9.31657	12.4268	10.6449	7.42192	13.0638		0.242492	1
	23.4254	20.4245	13.5267	20.9725	21.0414	10.9631	22.3891	18.2514	18.454	28.4116		0.249293	1
	26.3026	15.4261	10.099	12.3307	31.1431	14.8143	23.7369	9.8391	12.8777	48.1779		0.59333
	10.6459	7.32775	8.94881	11.5126	11.5755	8.87017	7.13476	12.895	8.01001	22.8523		0.419543
	11.1848	8.95837	10.0007	13.5449	11.9638	8.44343	13.2943	12.6656	14.9757	10.372		0.18373	1
	6.27429	10.9096	11.1408	14.7503	15.1359	21.0199	15.1384	13.4906	16.4066	11.8246		0.288874	1
	45.108	18.5009	8.35604	15.2438	11.8739	13.752	12.8085	19.4531	10.0052	7.60597		0.667749
	10.0013	18.2078	9.98983	13.2254	12.2299	8.26691	10.557	9.31454	7.53267	7.79857		0.299086	1
	10.7191	9.38404	12.4435	11.9014	7.53172	13.5659	19.107	8.33305	7.74504	4.93031		0.37671
	9.75147	12.064	11.4755	6.5878	9.57307	9.4084	13.9033	13.4473	10.4267	9.79376		0.202687	1
	8.48167	17.3866	9.42816	10.9432	15.8052	12.3354	6.2009	15.0267	18.2386	17.9472		0.326736
	7.82461	4.52961	20.6238	9.98105	14.1367	10.9474	10.6717	6.35574	16.4022	9.3034		0.435146
	15.5457	8.82776	8.79091	14.1959	17.9749	10.4633	17.9523	13.165	22.9154	15.1106		0.307874
	17.4844	11.098	8.02829	11.3962	9.03667	8.91551	8.36073	9.41961	8.69898	12.8545		0.274577	1
	20.2383	14.1775	29.4162	34.4836	18.4316	22.3858	14.5834	15.5252	35.1121	22.951		0.344678
	AP_MPF											#DIV/0!	#DIV/0!
	0.129755	0.066739	0.101745	0.134092	0.172632	0.14606	0.121446	0.133946	0.067625	0.177642		0.302564		Intraclass Correlation			0.0759422	0.210501	38.612	26.6667	40.2818
	0.249248	0.380699	0.063633	0.366337	0.167178	0.223405	0.227042	0.178771	0.133093	0.117929		0.485501
	0.347092	0.341192	0.2554	0.325009	0.161974	0.103393	0.137093	0.147068	0.230107	0.112131		0.446792		ICC Case	2
	0.306383	0.300561	0.278986	0.171784	0.274397	0.31164	0.327003	0.26172	0.300422	0.415395		0.205247	1	ICC Type	1
	0.136285	0.206615	0.146134	0.20325	0.106148	0.135805	0.145655	0.115018	0.135029	0.125817		0.231528	1	Alpha	0.05
	0.132365	0.201012	0.116477	0.26377	0.199794	0.273832	0.36369	0.098594	0.094752	0.11067		0.492454
	0.197241	0.151025	0.176885	0.263504	0.169357	0.174999	0.176789	0.190598	0.195976	0.130252		0.191736	1	ICC	0.274494
	0.392449	0.162887	0.670725	0.215278	0.327652	0.177871	0.272932	0.249018	0.418939	0.220261		0.491844		lower	0.161327
	0.13528	0.063772	0.093202	0.351056	0.193696	0.112261	0.182016	0.168724	0.096033	0.21781		0.515227		upper	0.439294
	0.241044	0.208024	0.243705	0.268648	0.273582	0.389581	0.115875	0.239216	0.179308	0.246053		0.292325	1
	0.08881	0.111715	0.209406	0.318008	0.323307	0.134047	0.357368	0.111233	0.363707	0.301023		0.483746
	0.162512	0.171284	0.09233	0.18567	0.105678	0.213872	0.186751	0.212624	0.129399	0.165233		0.256226	1
	0.319694	0.274218	0.215951	0.320773	0.453464	0.213856	0.158821	0.311553	0.322757	0.294049		0.280203	1
	0.120786	0.080369	0.163113	0.127438	0.114643	0.187481	0.140151	0.194616	0.261268	0.151663		0.330327
	0.12078	0.27976	0.106919	0.147218	0.185504	0.128847	0.173507	0.360404	0.149959	0.25409		0.42943
	0.161342	0.179071	0.068982	0.122953	0.138266	0.203652	0.066491	0.129198	0.313204	0.133457		0.469202
	0.122132	0.253841	0.211882	0.245546	0.231039	0.295193	0.223691	0.304035	0.337371	0.273542		0.238825	1
	0.139429	0.114712	0.209901	0.236027	0.098415	0.146919	0.164587	0.209699	0.093402	0.053975		0.400747
	0.240552	0.247418	0.199969	0.118597	0.123233	0.314839	0.197305	0.430773	0.156113	0.129688		0.456081
	0.129605	0.241197	0.114549	0.134665	0.088405	0.250534	0.087593	0.151843	0.23589	0.209668		0.389439
	0.336739	0.109208	0.280908	0.104278	0.24175	0.253999	0.160671	0.160651	0.332609	0.122738		0.427807
	0.296892	0.250065	0.138139	0.15568	0.243007	0.171968	0.149812	0.138963	0.247334	0.129096		0.316217
	0.208448	0.128347	0.127744	0.092604	0.157534	0.126514	0.218339	0.180587	0.081214	0.070024		0.369878
	0.126718	0.227297	0.215877	0.116266	0.277447	0.179292	0.102465	0.370238	0.126868	0.213833		0.42987
	0.096487	0.260628	0.322767	0.121328	0.163868	0.109716	0.144981	0.076089	0.089848	0.059736		0.585875
	0.261044	0.105741	0.104711	0.117576	0.086377	0.158569	0.191808	0.08879	0.108215	0.147173		0.400329
	0.254056	0.332338	0.196776	0.200879	0.074357	0.345811	0.138898	0.154482	0.157054	0.136457		0.440304
	0.191025	0.241034	0.246158	0.122568	0.209739	0.294428	0.141823	0.149715	0.187366	0.214944		0.264724	1
	0.059813	0.059189	0.068261	0.101005	0.176756	0.073314	0.071075	0.157815	0.079209	0.120585		0.433543
	0.232347	0.146184	0.057795	0.059036	0.09125	0.166504	0.150537	0.070104	0.079431	0.066469		0.525614
	ML_MPF											#DIV/0!	#DIV/0!
	0.187444	0.442019	0.289196	0.498421	0.286656	0.318323	0.295973	0.189386	0.39323	0.255503		0.322641		Intraclass Correlation			0.109497	0.30351	41.4638	16.6667	41.7407
	0.22633	0.473885	0.152717	0.187988	0.661416	0.297085	0.554294	0.345839	0.181817	0.376433		0.497326
	0.395216	0.197497	0.287236	0.095639	0.425655	0.367393	0.320445	0.087374	0.236285	0.335026		0.431263		ICC Case	2
	0.318362	0.366517	0.156608	0.257238	0.342593	0.337891	0.258976	0.188839	0.372302	0.352917		0.258067	1	ICC Type	1
	0.41264	0.248837	0.152711	0.30177	0.325903	0.155411	0.43439	0.15296	0.301806	0.204029		0.38764		Alpha	0.05
	0.345959	0.11077	0.153696	0.187061	0.079613	0.213797	0.134503	0.256644	0.131929	0.40928		0.526527
	0.292266	0.418733	0.389143	0.104207	0.453965	0.40121	0.287872	0.205711	0.28048	0.167555		0.386908		ICC	0.216159
	0.538365	0.398018	0.308666	0.561885	0.505685	0.237212	0.278839	0.179897	0.282487	0.167646		0.423382		lower	0.11599
	0.414683	0.484801	0.306847	0.561834	0.521287	0.666837	0.288137	0.18967	0.293628	0.406		0.355631		upper	0.371347
	0.578706	0.388109	0.228384	0.348181	0.360541	0.124091	0.257936	0.302785	0.156012	0.134698		0.485489
	0.364263	0.341957	0.150427	0.164658	0.159929	0.288576	0.179119	0.174959	0.369897	0.189004		0.384864
	0.196976	0.44818	0.332383	0.264898	0.328654	0.421226	0.437623	0.180639	0.243679	0.462748		0.322775
	0.457026	0.566822	0.117414	0.394766	0.305229	0.383757	0.218717	0.420758	0.335633	0.173371		0.40711
	0.273088	0.258097	0.273453	0.25982	0.289889	0.169882	0.213495	0.230611	0.20199	0.200381		0.166716	1
	0.267698	0.119358	0.241195	0.154053	0.32053	0.375107	0.216839	0.422223	0.117719	0.110075		0.477279
	0.138713	0.386021	0.232869	0.170175	0.321132	0.425359	0.265432	0.258686	0.274199	0.336557		0.318834
	0.203251	0.371292	0.256258	0.371674	0.259977	0.337196	0.448912	0.277026	0.347973	0.455728		0.251086	1
	0.171204	0.188546	0.260066	0.260272	0.160496	0.130623	0.229207	0.254958	0.224599	0.308239		0.251355	1
	0.24635	0.252992	0.474397	0.507861	0.251336	0.317063	0.208831	0.543281	0.200335	0.083571		0.488935
	0.150927	0.207179	0.15498	0.067681	0.231248	0.240876	0.162738	0.172727	0.42293	0.149886		0.477218
	0.155305	0.143235	0.121822	0.173746	0.161092	0.386753	0.177963	0.144226	0.281726	0.30146		0.426924
	0.364568	0.166666	0.102694	0.134509	0.356101	0.212554	0.421445	0.384867	0.207522	0.524632		0.489714
	0.414036	0.287019	0.232931	0.233713	0.32619	0.36308	0.309499	0.360762	0.338342	0.186358		0.23073	1
	0.347293	0.167309	0.090811	0.102398	0.318186	0.059581	0.129782	0.138931	0.091409	0.182726		0.596231
	0.141073	0.240658	0.204477	0.338051	0.227156	0.408692	0.290524	0.063549	0.14087	0.07832		0.522508
	0.285233	0.057124	0.294616	0.133485	0.102865	0.083398	0.149649	0.194532	0.243172	0.285213		0.491866
	0.204076	0.637781	0.110791	0.272252	0.250329	0.307661	0.310089	0.223411	0.156724	0.212922		0.536092
	0.132386	0.157395	0.338459	0.169536	0.219681	0.138028	0.087868	0.075422	0.117889	0.212903		0.467114
	0.113956	0.163649	0.106846	0.318026	0.104211	0.176904	0.277759	0.165456	0.125897	0.327596		0.464386
	0.233613	0.069768	0.066278	0.060882	0.068584	0.073431	0.142508	0.107586	0.167824	0.262546		0.592526
	SPR											#DIV/0!	#DIV/0!
	5.43977	20.5978	4.28349	11.9069	2.04864	3.24343	4.13291	3.11841	6.0145	4.97995		0.854103		Intraclass Correlation			4.22771	11.7186	83.3385	0	115.115
	3.78261	5.46275	4.68723	0.560997	8.01774	4.71197	2.77961	4.22715	5.10346	9.85281		0.523671
	4.99588	1.02141	2.27392	0.183153	6.68979	7.03426	5.11158	1.50929	2.94473	5.74558		0.658046		ICC Case	2
	2.14528	1.35793	0.236889	1.94434	1.28856	1.06315	1.32628	0.417552	1.56721	7.04003		1.04481		ICC Type	1
	20.5003	2.00802	1.29938	2.94103	6.56688	2.60053	4.66559	3.02199	11.9244	6.44491		0.954745		Alpha	0.05
	5.956	1.49032	3.24042	1.93254	1.22405	2.15354	0.956357	8.89339	1.08428	13.9054		1.05121
	2.01313	5.72356	3.98248	0.462121	2.56737	4.82091	3.13097	1.99722	4.3891	2.95889		0.486067		ICC	0.129382
	1.82684	5.85318	2.61458	5.29457	4.90491	5.38615	2.05022	0.788844	0.921209	0.957315		0.675978		lower	0.0511694
	5.03431	24.445	4.76725	3.76501	4.29075	17.3965	4.68763	1.60217	14.4656	5.83463		0.867338		upper	0.261921
	17.2799	4.90703	3.69372	3.81354	5.68474	1.52558	11.518	4.10528	2.17833	5.04928		0.804883
	9.13463	12.3747	2.72499	0.636548	0.447809	7.89613	1.80083	2.86785	2.49321	1.75261		0.969755
	1.14494	3.79163	7.71553	2.40918	8.96136	2.95896	5.34667	2.11833	3.77171	12.7132		0.715762
	3.62663	5.23596	0.528108	4.52761	2.77056	7.28339	3.86993	4.89853	3.13768	1.60959		0.510346
	9.21965	2.98166	2.78169	5.52638	5.05589	1.02887	2.79953	1.20772	1.65734	2.94935		0.705772
	4.19209	0.722083	1.38639	1.1984	2.53262	2.20228	1.693	0.944657	1.11656	0.781807		0.635163
	1.07662	0.927082	4.36662	1.87218	1.91759	1.19317	1.43417	2.23967	0.885112	2.16422		0.570047
	1.30691	0.831475	3.10512	2.69938	2.23624	2.84572	4.87805	0.808485	2.4325	1.06259		0.573734
	0.63947	2.48417	3.04591	0.694835	3.8471	1.39287	2.92744	2.3001	5.00977	23.4826		1.47915
	2.27184	0.924973	2.64613	1.87715	4.71966	1.70582	1.10856	1.62278	4.81634	0.605533		0.658924
	4.07293	1.60326	1.36089	0.398545	2.20261	1.53179	8.34415	5.0068	4.09823	0.798037		0.832331
	0.167362	1.8396	0.588443	0.399227	0.449168	4.55624	0.951806	0.696368	0.224047	2.04308		1.12933
	0.17435	1.33291	1.81956	3.01644	1.81241	1.535	6.89032	5.78617	1.04815	6.54613		0.82505
	2.66593	3.53713	1.14835	2.10384	0.815458	3.54467	2.81903	3.30835	5.64518	3.86027		0.473996
	16.1638	1.02609	0.755936	2.2	4.08479	0.763718	3.35366	0.3811	0.985077	1.1601		1.53973
	2.72863	1.57354	0.490648	2.9564	2.1153	3.4378	4.02632	0.655725	1.21335	0.47076		0.652992
	10.6034	0.623043	3.6622	2.14962	4.43298	1.51617	0.810404	22.8559	5.79345	45.3592		1.45005
	0.730283	3.46391	0.759641	0.995818	3.3949	0.862775	2.60331	1.26178	0.843098	1.11049		0.689857
	1.41071	1.17024	0.650715	0.78112	0.191881	0.839644	0.741986	0.29693	0.907379	0.93503		0.458741
	2.8652	4.44979	0.771703	2.60398	0.396674	2.43138	9.1075	1.14841	3.82727	2.40499		0.832112
	0.448942	0.504121	0.747121	1.0452	0.450796	0.259988	2.09919	2.81784	5.81109	11.2694		1.37787
	AP_LMR											#DIV/0!	#DIV/0!
	6.54539	41.7118	20.2644	6.44082	4.91569	10.7955	10.3553	18.6935	40.6345	10.4066		0.799059		Intraclass Correlation			7.55013	20.9279	74.8203	3.33333	88.7288
	1.75977	1.7499	34.4363	1.01322	6.36409	3.24657	3.53767	5.07368	14.2703	12.9938		1.21134
	1.3887	1.50008	1.8248	2.19858	4.45487	13.3422	5.79833	4.3512	1.93101	10.9984		0.879759		ICC Case	2
	1.91996	1.72197	2.09103	8.96362	2.30981	1.45652	0.789107	2.37622	2.32492	0.452571		0.976735		ICC Type	1
	12.2476	2.57907	7.80738	4.45126	8.34746	5.37064	7.0823	8.63548	7.30491	17.1109		0.507325		Alpha	0.05
	11.0418	4.71943	9.28635	3.13972	6.04123	1.29725	0.722771	16.3983	17.209	15.5222		0.736686
	4.37237	4.45064	3.3047	2.74868	6.60629	3.19615	4.69809	5.5023	5.58071	6.36132		0.284733	1	ICC	0.21606
	1.28713	10.414	0.396964	3.85436	2.29177	6.86533	3.52366	2.14688	0.975478	3.08328		0.874901		lower	0.115373
	6.88547	26.4188	10.5174	1.36349	4.57862	18.3168	3.52831	3.18315	16.1148	2.575		0.894514		upper	0.371823
	4.01703	4.09062	3.30683	2.59332	1.99612	2.28078	6.06929	2.75253	3.80475	3.00357		0.348951
	20.878	13.8229	2.39319	3.11908	2.42773	7.26998	1.9089	11.3264	1.25486	1.79687		1.00668
	4.65101	7.97026	12.1296	2.51039	11.0883	3.58174	6.90553	4.73141	11.0291	8.40602		0.465175
	1.84438	3.67686	5.31739	3.28517	0.543791	4.93156	9.38987	1.97592	1.83934	2.01036		0.734789
	11.9623	14.9093	4.91591	9.43063	13.2484	6.36154	6.09025	6.55433	2.19104	7.74486		0.478918
	9.06918	1.41923	10.3763	4.8586	4.78266	7.54822	4.43067	2.32004	6.46129	2.20018		0.561532
	6.87722	3.78748	23.3878	15.7461	8.20658	1.79109	21.4839	13.8626	1.14349	6.50466		0.772771
	7.86346	3.05902	8.09604	2.94936	3.22023	1.80232	6.55774	2.6125	1.99114	2.98221		0.58739
	7.63678	9.21991	4.029	3.34137	24.7229	5.74601	3.54174	2.40908	16.944	26.447		0.87008
	2.91808	3.16307	3.72856	18.8091	8.39918	1.76044	5.04214	0.650667	5.85259	7.58581		0.8957
	10.8833	2.97789	16.0485	5.37553	19.3326	3.54478	9.47952	10.6944	2.1417	3.14779		0.712453
	1.98061	16.042	2.32572	10.5932	3.73632	3.36276	5.05586	11.025	1.75207	10.6163		0.751928
	2.58473	2.87471	8.90105	12.3384	3.54027	8.59253	9.50732	8.70364	3.40746	5.50742		0.519874
	6.26442	8.08365	12.5374	22.3579	10.8271	25.4069	2.83594	4.13091	16.7865	29.431		0.669122
	30.3999	3.4538	5.38154	14.0156	1.99903	1.82912	8.04634	1.56606	17.3845	3.62493		1.06303
	15.3741	1.61042	1.52708	19.4463	6.80561	17.8073	6.81609	20.4312	13.4827	52.2234		0.943301
	1.23657	12.0111	14.7128	13.1881	11.6889	4.98948	3.42751	23.9994	17.7034	17.1053		0.588903
	2.0772	1.26933	6.195	3.52813	27.0606	1.25524	6.50437	6.22655	7.79459	13.2473		1.03353
	3.04365	1.35542	2.1065	14.452	3.8865	2.3103	7.53024	6.04155	4.06584	3.71196		0.792826
	50.6443	32.6395	16.6621	10.6757	8.98221	24.6588	19.0464	7.35388	25.7799	10.4315		0.648746
	2.0286	4.11418	28.7646	35.1226	9.89033	4.50584	6.5326	15.4358	37.2099	41.0642		0.835342
	AP_MHR											#DIV/0!	#DIV/0!
	12.8403	11.6862	7.30384	6.31427	15.2912	7.83657	26.1056	9.4645	13.1678	16.0124		0.460102		Intraclass Correlation			6.53319	18.1091	51.2165	0	59.1591
	13.7244	5.58223	6.61132	6.61899	8.50406	6.02344	6.24961	10.7724	2.63272	7.51968		0.409258
	7.07543	6.19498	10.6276	2.31321	15.5333	8.14507	11.4836	12.0498	25.7837	13.2784		0.567896		ICC Case	2
	6.67307	4.26664	22.2062	12.8207	7.08407	14.9197	18.5838	6.38279	6.10655	33.3499		0.701274		ICC Type	1
	9.16468	16.7791	6.93205	9.80987	13.7783	18.6646	7.2188	11.9564	36.4399	10.7194		0.616566		Alpha	0.05
	5.95183	7.08658	11.6539	7.05633	5.66008	26.5443	10.9083	17.842	4.34798	18.204		0.625078
	5.31155	13.4223	11.9893	6.51883	4.95947	20.6233	8.1189	7.10432	20.4969	12.2978		0.524045		ICC	0.195469
	12.2133	4.28886	3.46378	6.68201	2.9327	2.75192	2.4623	9.82069	4.85389	8.92928		0.585272		lower	0.0994855
	12.6001	11.1235	9.90685	7.10999	8.19267	6.49933	10.9726	22.9984	6.87845	12.2352		0.444387		upper	0.347082
	4.85125	7.5726	7.58835	6.91347	6.43142	2.2481	9.58079	10.8941	9.37674	9.07699		0.340403
	3.50836	6.01234	5.67414	3.75968	3.39313	5.43397	4.98889	6.08232	10.1442	6.22644		0.354144
	10.4126	9.76836	13.1089	23.7777	15.2589	13.9707	17.1809	13.8803	6.81442	12.2092		0.339038
	4.76111	3.16855	3.1425	3.10074	12.1702	4.52325	8.13864	12.789	4.62861	7.15216		0.571889
	18.7404	14.0208	19.8964	19.2653	14.1801	7.38878	22.1856	7.16285	9.31669	20.2852		0.371346
	9.42135	10.508	7.45592	8.96398	4.24059	11.1402	6.79497	3.28339	6.09856	7.32857		0.340387
	17.2567	12.4233	8.35157	13.1194	12.2592	41.1923	14.5078	5.93116	19.8764	13.8909		0.612937
	5.9186	4.24286	3.51288	8.96778	8.115	8.47657	6.44811	5.01693	4.73462	3.55398		0.345323
	8.28471	22.0255	6.43492	11.5665	7.41869	13.1272	22.3216	31.5093	11.501	23.3891		0.536659
	5.36562	4.27611	6.72166	1.34141	6.54248	5.45446	5.53769	9.60017	6.88656	7.44232		0.365802
	6.82982	8.70048	7.59128	9.06693	3.62534	12.8659	14.5799	14.396	15.7812	13.9441		0.381568
	4.17849	11.925	14.7513	6.07041	13.4236	6.40514	9.46264	3.86236	9.3937	5.49017		0.45805
	3.75913	17.6899	9.61847	7.57093	6.06889	5.44181	12.2804	21.6251	6.73308	10.9791		0.559733
	2.84028	7.61566	6.06253	5.59142	7.44996	11.3619	34.5081	12.8989	11.0806	6.88958		0.839185
	18.2553	19.7526	13.4925	12.0077	16.3894	32.4515	17.0744	9.73747	8.36037	12.3242		0.429624
	5.37183	20.9354	11.2727	3.31995	10.3775	7.93035	4.65593	9.26382	5.39898	3.45453		0.645861
	41.5285	14.9692	11.93	9.21209	13.678	7.33547	12.2152	7.60718	5.70532	4.61494		0.826106
	9.39536	18.7506	8.01944	13.8943	6.45394	9.93245	10.9213	14.9294	9.30147	6.37445		0.366622
	46.9008	36.6964	24.5483	9.68372	9.4758	5.18424	21.8251	21.9224	14.4027	21.3208		0.606143
	8.786	15.1027	14.349	9.99881	4.17674	11.2079	12.1043	7.17214	5.23918	7.3668		0.385191
	45.5882	13.9241	16.024	12.3125	16.5993	9.46664	9.98734	20.9251	4.64131	5.53748		0.755056
	ML_LMR											#DIV/0!	#DIV/0!
	4.21111	1.51934	1.66709	1.07586	0.803421	2.03969	0.955312	5.15936	0.994053	2.24232		0.714347		Intraclass Correlation			8.50188	23.566	87.4388	0	146.677
	3.40666	0.989713	5.7679	5.20025	0.433127	3.17988	0.421272	1.70918	7.57388	1.45489		0.819926
	2.42557	5.12009	1.56356	18.8439	0.559838	0.985713	1.3877	17.1114	3.63488	2.07987		1.26375		ICC Case	2
	1.02356	1.17484	4.76247	3.36648	1.99616	1.2537	2.53953	4.65101	2.39283	1.09054		0.586111		ICC Type	1
	0.92496	2.91127	4.31981	3.38741	1.80895	15.2176	1.70921	7.85714	2.71388	8.0176		0.894087		Alpha	0.05
	1.76123	8.50118	6.22391	10.8113	24.0905	5.14891	7.50343	3.54973	10.73	2.20941		0.805055
	1.91345	1.27069	1.70393	18.4957	0.466672	1.31543	5.52882	3.89084	2.61793	8.23134		1.19678		ICC	0.150204
	0.89875	1.39339	1.95025	0.592654	0.897745	4.57757	2.09541	5.58494	1.44334	4.29041		0.749447		lower	0.0651235
	1.86299	1.41989	3.26919	0.972242	1.46336	1.71469	4.514	8.39397	8.72046	3.61054		0.79208		upper	0.290805
	0.506355	1.66277	3.18234	2.42029	2.5827	12.1278	2.02716	1.69849	6.31059	10.4708		0.931782
	1.85519	1.49865	7.00477	8.17992	8.85716	3.05329	5.68551	5.05194	0.816246	5.46116		0.59795
	4.91325	2.24014	3.36478	2.50093	2.23952	1.56743	1.05509	11.2629	4.24083	1.44319		0.86106
	0.66755	0.493499	12.3767	1.77596	2.22614	2.61997	3.59235	1.69897	1.71301	11.1703		1.11828
	1.2729	2.10132	2.59424	2.96275	1.44847	6.55784	5.79574	3.57079	4.89434	5.17912		0.513741
	2.88112	8.92985	3.59998	10.7575	2.65651	1.20103	5.96756	1.17891	13.6129	8.74288		0.72927
	7.75857	1.42602	3.05811	5.40867	1.65289	0.840909	2.15985	3.45365	3.78198	1.68437		0.679423
	4.76509	2.26804	3.39756	1.37989	3.19928	3.18978	1.28158	5.39107	2.4244	0.846393		0.527096
	20.7547	3.8779	1.7556	2.38777	6.7331	5.7194	3.19503	2.41654	2.52214	1.85438		1.12003
	3.75746	1.96895	1.13724	1.03402	3.4535	2.33556	2.75433	0.508157	6.43512	23.3742		1.45175
	11.8415	2.74914	6.63566	23.7026	3.29071	1.48949	4.35997	3.29126	0.618406	4.78315		1.09602
	4.36258	9.75754	6.64241	6.08158	4.49126	1.28077	6.15416	6.08092	3.45931	2.19269		0.483799
	0.988244	4.57929	11.6329	8.33663	2.56766	4.82618	3.04719	0.775148	6.29847	0.684297		0.818723
	1.59482	1.41089	3.06327	2.30428	1.45631	0.812359	1.2731	0.753593	1.12208	5.83883		0.778473
	2.07958	7.4798	16.5383	10.8333	1.89694	34.0481	8.08091	9.08374	22.0776	5.39436		0.849758
	20.9681	5.30166	6.40377	3.4302	4.95897	2.01672	1.93661	99.958	9.35889	87.6557		1.53759
	1.1888	33.1274	1.30209	12.7624	6.92741	16.5196	3.13509	6.16619	2.57541	3.08176		1.14911
	2.75436	0.941541	10.1795	1.30177	3.06426	1.09835	1.27046	4.73534	8.63	5.10564		0.836709
	5.64357	3.45615	1.15224	4.31077	4.76159	11.9129	12.7536	25.5391	9.40255	2.2346		0.897668
	11.4131	9.23274	11.6004	0.960622	10.5235	3.23963	1.39269	8.50948	10.2772	0.764088		0.679331
	2.09806	26.1761	22.2214	28.524	17.5766	29.1058	7.09407	7.29871	5.72313	1.87426		0.752498
	ML_MHR											#DIV/0!	#DIV/0!
	10.5956	7.98272	20.2183	7.75239	31.916	10.9656	36.8553	13.9882	16.408	23.6448		0.558921		Intraclass Correlation			4.97254	13.7832	44.5447	3.33333	53.3634
	11.5633	5.02505	7.42474	6.52949	3.19936	3.07428	5.98133	6.15277	2.90146	6.92167		0.442734
	4.48092	6.92229	12.6534	10.4547	12.8702	13.8995	11.5159	5.31571	5.55866	9.1743		0.376805		ICC Case	2
	18.3735	11.2268	16.9625	9.64578	3.03652	10.2254	5.30469	5.22248	4.47081	14.0386		0.545938		ICC Type	1
	10.9184	12.5436	17.5414	3.64244	5.0314	3.25519	3.88878	5.26077	7.33527	3.76555		0.657919		Alpha	0.05
	8.68433	12.3187	11.0816	4.1032	6.95068	6.64936	6.9068	9.65883	4.50995	6.35825		0.347416
	9.63268	7.11764	6.58014	3.56997	11.3418	6.71585	4.97249	10.2908	9.95094	8.35594		0.317739		ICC	0.386119
	2.67359	7.55683	4.7685	5.0744	4.85541	6.90515	8.57645	4.0648	11.1566	10.7072		0.429618		lower	0.258002
	5.45543	5.69946	2.66948	6.47703	5.0601	3.65744	4.52105	5.03963	1.93893	4.04105		0.314512		upper	0.553907
	6.05655	3.18447	7.85072	3.82447	2.41883	2.40736	8.43339	6.02741	3.2309	2.35325		0.507043
	4.51654	8.85119	7.64077	3.20887	2.99105	4.07696	5.92355	6.88377	9.68842	4.87911		0.397903
	6.11938	3.51461	6.64872	7.81285	7.70351	7.0052	5.39197	2.35302	4.97707	3.71298		0.338632
	9.85698	5.60682	7.30812	4.04314	4.93377	2.6315	4.46295	3.2448	7.10401	2.03104		0.470508
	16.7141	17.8621	11.4018	8.80059	22.7169	9.50101	7.23367	16.8005	7.20171	6.7595		0.447866
	4.75712	3.42857	5.25713	2.34269	2.99885	5.23396	2.63679	3.2754	3.59108	6.4638		0.337317
	8.88103	5.14862	4.43501	8.82982	9.13763	10.0296	23.1487	3.75774	3.68745	6.614		0.683532
	4.97064	3.458	5.62219	5.44675	7.07017	2.51645	4.63205	2.00855	3.76146	5.3349		0.344575
	10.1399	14.7009	18.8664	13.1335	8.45257	11.0155	7.07643	18.0741	19.2163	9.69671		0.343502
	3.95753	8.17115	3.67419	2.55909	3.60245	3.28308	7.64548	4.9485	4.14932	2.9015		0.428346
	8.0917	19.6848	22.3889	12.932	10.2994	41.4324	17.2593	20.2638	11.7947	13.5172		0.536627
	11.2693	12.4231	17.6815	20.0538	13.0319	6.83728	8.31479	19.9077	9.03761	6.2623		0.41463
	13.2368	9.62324	9.7815	9.32357	5.66715	10.8713	3.35026	12.1296	3.25418	7.40041		0.409428
	3.63979	10.411	4.68309	11.1703	5.23252	13.3078	14.0437	13.3342	8.2204	6.98863		0.426386
	5.92099	13.3548	21.5659	10.401	10.5207	11.2145	8.50535	10.1787	7.32376	13.8193		0.386624
	2.87501	4.96408	4.55544	4.09743	6.42263	6.59175	5.9499	3.41953	4.8784	6.89145		0.27167	1
	20.6495	14.1581	33.8328	9.98782	16.3133	8.30554	21.8802	6.78285	10.895	6.84746		0.570976
	18.0635	5.51938	4.05816	14.5177	6.21596	33.0164	15.2426	6.22665	8.9497	8.09067		0.731193
	16.6641	25.1749	26.3781	23.9343	14.4447	10.0276	13.4613	9.87126	8.25654	21.2079		0.401089
	13.0159	8.74058	16.3881	16.943	7.48192	14.2256	19.7492	8.00145	5.68332	12.6194		0.380087
	31.405	5.93686	16.6004	10.1895	16.5292	5.97076	8.70926	12.4209	13.4829	20.8812		0.543869

## Sheet: EC_30s
EC												within subject CV	cv < cutoff?				SEM	MDC	CV	CVCR	SEM%
	CEAxisRatio																								ICC	SEM	MDC	CV [%]	CVCR [%]
	1.50177	4.92488	2.08371	1.77911	2.39808	1.37176	2.03279	1.69115	2.09787	1.54101		0.480269		Intraclass Correlation			0.928603	2.57396	32.5135	53.3333	42.9362			CEAxisRatio	0,15 (0,07-0,3)	0,93 (42,9%)	2,57	32.51	53.33
	1.37753	1.58904	1.23803	1.48348	1.16611	1.57019	1.48309	1.97336	1.42302	2.00073		0.179599	1											CEArea	0,42 (0,29-0,59)	66,99 (49,3%)	185,68	43.83	20
	2.32569	1.68107	1.09595	1.42972	1.44189	1.51047	1.48634	1.35546	2.15384	2.99046		0.327462		ICC Case	2									PathLength	0,71 (0,6-0,82)	59,24 (15,8%)	164,2	14.14	100
	1.57081	1.78894	1.7139	1.26751	1.6173	1.33735	1.21024	1.70504	1.43113	1.44288		0.132913	1	ICC Type	1									MaxSpeed	0,48 (0,35-0,64)	24,07 (33,1%)	66,71	27.44	66.67
	2.69839	2.43078	1.81594	1.76331	3.16043	2.55049	1.90778	1.71872	2.10984	2.1319		0.211861	1	Alpha	0.05									AP_ML_RangeRatio	0,36 (0,23-0,52)	0,6 (34,6%)	1,66	32.44	46.67
	2.86814	2.56197	3.46181	2.36268	1.73739	2.83553	1.53756	2.13581	2.26612	2.0215		0.241618	1											LDD	0,51 (0,38-0,67)	6,15 (69,9%)	17,05	64.24	3.33
	1.78353	1.67738	2.93465	1.82419	1.7878	1.60688	1.65375	2.03671	1.76382	2.32578		0.210601	1	ICC	0.15344									AP_LA	0,36 (0,23-0,53)	6,69 (36,3%)	18,54	30.73	50
	1.53292	1.44653	1.93203	1.67591	1.84312	1.93635	2.0907	1.92594	2.06708	1.61318		0.124574	1	lower	0.0670068									ML_LA	0,4 (0,27-0,56)	5,42 (45,4%)	15,03	34.99	46.67
	2.41209	2.3684	3.42448	4.33878	1.81098	2.1868	3.81776	3.15382	2.50692	3.2585		0.27282	1	upper	0.295587									A_max_dev	0,35 (0,23-0,52)	5 (32,4%)	13,86	29.23	63.33
	2.01918	1.98829	1.61867	2.60261	1.87747	2.00174	2.43077	2.58285	1.52756	1.80747		0.184984	1											P_max_dev	0,34 (0,22-0,51)	5,74 (36,2%)	15,91	31.12	53.33
	1.14387	1.59658	1.36247	1.7829	1.49362	1.3888	1.46998	1.12489	1.19107	1.3961		0.148292	1											AP_MPF	0,42 (0,29-0,58)	0,07 (32,8%)	0,21	32.58	43.33
	1.47701	2.01492	1.90392	1.60724	2.45761	3.96734	3.841	3.88238	1.96421	4.18322		0.40295												ML_MPF	0,43 (0,3-0,6)	0,11 (36,6%)	0,29	36.27	36.67
	2.26848	3.39241	1.95178	1.39392	3.27677	1.77626	1.49609	1.87842	1.84996	1.38925		0.348799												SPR	0,33 (0,21-0,5)	3,73 (80,1%)	10,33	70.48	0
	1.55037	1.49489	1.41421	1.28171	1.18597	2.79777	1.65327	1.40195	1.50633	1.93536		0.284267	1											AP_LMR	0,08 (0,02-0,2)	6,07 (108,3%)	16,82	79.06	0
	1.58527	2.52299	1.56296	1.47523	2.04171	1.83687	2.06639	2.0001	1.86276	2.18825		0.167513	1											AP_MHR	0,28 (0,17-0,45)	8,46 (67,7%)	23,45	51.85	0
	1.83987	1.70661	1.63582	1.857	3.16329	1.60643	2.066	2.40645	1.6114	1.12583		0.291247	1											ML_LMR	0,18 (0,09-0,33)	4,56 (108%)	12,64	82.75	0
	1.86187	1.88369	1.51701	2.36987	1.98976	2.28736	1.93168	2.32646	2.26522	1.79914		0.138032	1											ML_MHR	0,34 (0,22-0,51)	5,93 (56,1%)	16,43	49	3.33
	1.40225	3.25379	2.00946	1.19807	1.35954	2.25158	2.76818	1.99743	4.57676	1.18776		0.491642
	1.33294	2.00594	3.24717	3.82767	4.29903	1.97388	4.057	5.2593	3.98645	2.21731		0.395116
	2.11237	1.31711	3.78627	1.80248	3.24288	2.51248	2.41307	2.17656	2.68124	2.99954		0.286609	1
	1.2537	2.74875	1.79698	3.21088	1.31716	2.52752	2.60978	3.15475	1.4602	1.65376		0.349261
	1.78117	2.48403	1.95144	2.77532	2.49183	2.74555	2.16423	1.88113	2.33617	2.20752		0.15225	1
	1.69906	2.01626	1.63081	1.66747	2.00136	1.261	1.50423	2.43788	4.72272	1.31849		0.498846
	2.04424	2.0438	2.00388	2.79858	3.79122	1.18855	2.96047	1.51518	1.3512	3.60034		0.393418
	2.12729	1.29249	2.40019	9.75316	2.29802	2.87214	1.93715	2.9224	1.78143	2.23643		0.821886
	3.1072	1.13389	1.43666	3.07943	6.14281	3.13551	1.89739	2.3307	4.14763	1.42035		0.546826
	1.32839	1.5268	1.40305	1.38058	1.90897	3.23962	1.39686	2.37745	2.04969	2.66091		0.339482
	1.06673	1.51864	1.49555	1.11095	1.80681	1.22075	1.35384	3.02617	1.78425	1.9953		0.352381
	2.29979	1.89257	1.12073	1.27208	1.54687	1.33901	2.44884	1.76545	1.62794	2.01202		0.252786	1
	2.31047	2.36148	9.0154	1.55593	2.74769	1.8714	5.40574	1.57068	2.44261	2.66156		0.725751
	CEArea											#DIV/0!	#DIV/0!
	108.764	108.698	68.3819	83.6694	216.401	125.638	81.9918	137.099	75.9422	121.056		0.382218		Intraclass Correlation			66.9873	185.679	43.8327	20	49.2663
	112.353	195.306	185.274	247.107	143.568	257.838	367.129	362.73	219.964	165.313		0.37978
	198.512	311.521	191.082	477.644	158.126	317.762	271.911	520.119	127.74	196.048		0.479382		ICC Case	2
	307.747	261.311	249.023	218.206	275.257	596.005	123.938	204.754	124.553	184.255		0.528177		ICC Type	1
	106.693	48.5473	91.9794	80.7525	82.1297	106.59	75.4469	74.908	97.3441	84.3983		0.203539	1	Alpha	0.05
	167.258	100.35	131.708	124.672	293.177	126.466	159.664	160.126	79.289	155.696		0.385443
	132.408	110.411	219.041	259.64	94.42	137.74	134.122	231.897	92.1708	198.863		0.378036		ICC	0.419137
	179.259	108.635	178.633	96.7678	157.053	160.802	135.493	97.5684	153.732	222.95		0.270836	1	lower	0.287232
	185.559	198.924	117.532	82.0312	193.376	77.4503	21.5235	150.736	157.32	117.378		0.444778		upper	0.586023
	92.4549	121.702	153.598	38.2993	129.218	115.091	106.729	19.5522	98.6013	85.1678		0.42325
	254.034	147.267	259.344	159.364	204.935	290.492	156.603	204.221	322.575	312.306		0.284626	1
	62.3419	192.11	90.2269	33.5622	190.213	94.6477	100.397	91.99	121.114	94.7638		0.467803
	118.157	47.7296	170.178	106.081	58.7691	200.475	239.163	103.706	224.232	190.179		0.4668
	170.451	193.505	226.393	165.025	152.73	116.776	289.65	221.844	188.342	134.65		0.271519	1
	199.193	156.014	184.994	270.21	244.088	167.166	172.579	129.23	202.793	96.052		0.280574	1
	48.238	97.1921	85.855	87.1941	129.644	58.8038	58.639	144.805	45.6427	48.9017		0.436408
	289.634	154.646	142.465	102.609	66.1427	73.6162	86.4657	69.2364	100.147	79.5226		0.582734
	172.569	208.457	319.594	59.3921	126.22	106.719	89.3829	91.7761	207.908	80.6895		0.550809
	184.925	85.5474	89.9212	175.186	36.2249	58.0213	139.963	148.992	265.082	189.161		0.510918
	90.3789	57.874	68.161	55.6142	81.2121	124.947	90.5903	69.8355	98.6216	119.32		0.279063	1
	47.2403	152.017	155.008	151.267	89.4105	258.249	204.682	135.495	203.559	126.1		0.394964
	120.459	20.301	46.6084	40.7173	60.7565	50.4811	42.1991	58.3297	128.847	46.0213		0.571477
	134.88	64.2695	53.7835	47.2592	74.614	36.3567	99.7751	130.151	71.5794	57.7824		0.439849
	65.7497	44.1498	41.9712	38.5838	29.9757	92.195	37.2079	33.7152	50.5147	14.7389		0.473758
	30.9009	69.9918	86.1579	22.1969	50.5099	97.5847	60.957	102.718	79.0175	27.4574		0.46715
	169.566	434.391	473.029	32.3616	81.8232	116.533	99.3215	393.698	133.446	147.844		0.773768
	43.0753	156.404	64.1133	20.4377	27.091	16.3384	35.6357	28.8993	40.3196	55.2027		0.833417
	97.3508	61.0974	142.34	159.92	168.76	118.435	162.188	195.166	249.741	138.692		0.348886
	25.1703	93.4634	53.7083	86.5768	60.9399	45.1664	106.639	97.5549	94.8135	70.5288		0.362956
	211.02	119.396	176.13	102.639	182.672	112.547	111.061	64.4286	61.3982	272.033		0.476895
	Path_length											#DIV/0!	#DIV/0!
	317.68	218.893	261.635	270.331	290.087	314.595	273.326	247.458	236.56	251.524		0.119816	1	Intraclass Correlation			59.2384	164.201	14.1381	100	15.8277
	376.137	464.345	469.578	505.72	544.639	502.307	654.865	570.521	515.607	493.638		0.143064	1
	365.185	398.799	363.063	436.868	368.56	318.037	388.363	401.001	387.272	362.091		0.0831617	1	ICC Case	2
	591.873	673.898	535.061	589.887	734.521	865.675	391.611	577.645	408.725	516.876		0.243355	1	ICC Type	1
	248.964	322.093	265.484	254.533	237.187	277.791	308.416	232.807	312.82	320.707		0.126655	1	Alpha	0.05
	269.482	317.089	291.727	408.873	335.933	326.486	365.481	360.437	274.787	333.347		0.1315	1
	474.472	459.537	487.162	417.999	381.403	384.521	452.385	445.711	375.374	422.982		0.0932241	1	ICC	0.714453
	516.176	402.617	605.049	426.475	421.344	403.439	481.519	412.079	371.955	433.843		0.154345	1	lower	0.599198
	264.282	337.271	289.296	267.927	400.056	331.582	330.779	277.747	315.737	307.349		0.131077	1	upper	0.824437
	348.904	534.846	400.756	435.631	432.056	447.885	389.735	423.131	328.435	376.544		0.140919	1
	667.944	546.266	591.555	428.336	579.366	539.447	517.045	489.274	616.686	581.799		0.121926	1
	319.436	318.459	314.776	248.258	334.23	276.796	286.156	221.129	341.079	271.705		0.133371	1
	440.221	374.615	407.049	283.882	372.343	450.331	521.426	359.563	403.9	438.745		0.157631	1
	318.386	411.435	507.713	470.256	333.358	336.74	415.219	495.853	427.598	314.771		0.183256	1
	483.686	482.296	476.739	494.875	467.93	405.709	624.181	433.783	571.064	407.034		0.14132	1
	253.089	314.18	346.9	315.061	342.842	268.518	369.121	298.494	279.776	289.832		0.120315	1
	692.049	616.394	542.573	636.077	487.386	490.665	549.677	514.243	487.396	529.976		0.127311	1
	385.549	378.642	368.997	288.081	375.026	350.041	311.308	327.108	275.83	304.034		0.120147	1
	566.511	278.867	531.168	622.984	415.646	423.071	420.438	429.436	614.906	462.429		0.224354	1
	260.346	238.891	254.626	265.293	228.489	262.713	252.837	223.982	282.233	287.468		0.0815641	1
	319.22	355.634	348.386	352.883	366.521	422.491	380.754	356.329	487.711	367.268		0.125941	1
	404.392	338.947	347.423	292.559	330.96	313.689	287.397	280.062	327.811	280.41		0.120584	1
	487.779	308.494	332.607	277.696	303.139	269.029	419.183	329.747	213.076	262.685		0.250083	1
	355.878	252.672	246.474	234.657	254.505	264.273	237.109	270.433	219.928	216.182		0.154813	1
	270.837	241.415	305.685	328.723	329.9	304.253	301.537	278.638	297.91	296.867		0.0897199	1
	371.142	481.458	368.488	329.324	334.422	302.852	398.179	384.335	365.342	378.135		0.129838	1
	322.487	366.772	295.294	203.782	264.803	258.571	236.873	246.064	229.19	298.188		0.179072	1
	344.367	251.619	302.643	429.428	338.773	334.929	348.123	307.828	338.463	268.133		0.150346	1
	245.279	276.572	238.778	240.15	286.064	218.576	277.38	282.394	242.621	267.931		0.0900386	1
	452.7	315.768	396.708	384.535	466.198	360.821	420.468	309.446	419.077	540.705		0.172685	1
	MaxSpeed											#DIV/0!	#DIV/0!
	42.9141	29.8704	41.2703	29.0094	48.6264	44.212	42.4783	28.1128	42.0726	42.3285		0.185761	1	Intraclass Correlation			24.0664	66.7086	27.4413	66.6667	33.0818
	59.2235	113.32	149.171	83.7991	79.3175	93.282	81.4704	140.559	113.769	66.531		0.308865
	100.238	58.091	54.1763	65.0556	66.6932	48.5395	46.8712	57.3788	103.045	57.6476		0.302493		ICC Case	2
	79.5345	82.6635	81.9742	83.1925	138.912	105.347	76.8019	71.3038	79.0676	93.0855		0.222626	1	ICC Type	1
	35.7433	58.1231	29.7498	33.6337	34.0995	73.0664	51.8811	27.3594	35.9901	47.3839		0.341933		Alpha	0.05
	72.0623	45.6994	36.3342	57.2101	50.4249	69.2087	64.5204	79.8952	39.5815	50.1149		0.257347	1
	96.5301	65.1907	102.564	53.7611	48.9351	58.9571	89.2535	68.9663	47.8103	107.216		0.30956		ICC	0.484284
	116.193	64.5894	85.4737	76.4221	98.9268	51.3764	63.1801	75.4575	66.3459	62.9778		0.255235	1	lower	0.349399
	32.876	75.0647	56.6171	41.7957	73.7714	43.9063	46.2092	38.6718	49.1052	54.3693		0.274624	1	upper	0.644742
	56.0485	105.675	62.4205	55.0341	76.2008	68.4322	75.5087	111.21	48.6565	73.1627		0.283487	1
	108.47	109.55	166.319	72.4599	96.2073	153.998	172.538	154.998	184.918	102.722		0.291564	1
	56.5944	45.4299	44.9025	57.6238	60.4878	46.523	43.0466	27.4317	61.0848	60.3971		0.215327	1
	61.4621	59.9431	56.6211	40.6718	46.6337	64.4054	65.8466	53.7072	51.992	79.1725		0.186303	1
	44.25	63.0797	68.4653	68.7802	64.1365	48.7884	78.4994	55.2125	114.151	45.8842		0.314821
	81.4909	75.071	59.9321	64.6324	75.1159	67.8916	103.511	76.1838	76.7011	71.4226		0.157151	1
	46.7639	63.7328	56.2416	63.5023	65.6814	42.3389	70.981	54.5229	95.4709	49.7666		0.248731	1
	152.445	144.797	209.582	192.602	77.9233	186.906	219.879	127.118	75.0058	92.5703		0.365121
	67.3434	59.2209	55.3257	51.1397	64.3566	80.2962	64.0224	66.0308	109.312	58.8898		0.246304	1
	89.819	57.5869	113.237	96.1095	81.2114	105.607	68.6022	115.764	230.012	100.5		0.448408
	43.9551	41.7608	38.8956	41.2353	48.1334	43.8264	57.5356	37.8447	56.8204	56.7391		0.164729	1
	66.346	64.9839	56.4317	50.8033	65.0443	75.4378	82.9029	81.0112	101.722	54.7318		0.222132	1
	84.9778	74.4061	54.0656	98.8976	61.0837	65.0994	76.6822	73.1797	67.6747	73.0383		0.172336	1
	79.4424	47.9137	66.6844	46.4159	70.4214	46.2858	80.9393	65.9289	43.3611	54.9102		0.236479	1
	82.9855	51.1839	44.3806	68.532	60.8615	45.4776	73.2185	48.945	43.5438	57.7524		0.234983	1
	64.2975	54.6607	60.0958	97.0607	95.9963	78.5998	60.9947	60.2104	45.9082	89.5726		0.257357	1
	73.9662	82.0418	98.5911	56.6503	78.8055	49.0679	84.8446	86.2297	106.738	55.9338		0.242922	1
	75.2639	142.527	78.8349	41.0221	62.1181	69.3355	66.3334	61.5054	55.8045	58.7123		0.382631
	75.7803	47.5409	75.4549	87.0415	82.3642	69.5205	146.13	69.4376	86.5581	42.062		0.361524
	30.6435	38.1941	39.2852	52.3335	54.4983	39.0488	65.3459	54.6461	40.1532	45.0912		0.227971	1
	118.277	42.1337	77.6021	65.0597	185.171	66.4233	108.427	56.6623	111.549	196.378		0.513682
	AP_ML_RangeRatio											#DIV/0!	#DIV/0!
	2.59409	1.74191	2.97573	2.22777	5.1163	2.02143	2.55968	4.86299	1.66227	2.27412		0.434835		Intraclass Correlation			0.599917	1.66289	32.4359	46.6667	34.6457
	2.36091	2.98333	1.36197	1.38111	1.29793	2.29053	1.67153	4.12205	3.12908	3.02377		0.401271
	1.99913	1.64684	1.47911	1.28088	2.38389	3.85056	1.74163	2.54401	1.42268	1.43741		0.394844		ICC Case	2
	1.37612	1.74024	0.8886	1.09754	0.656514	1.42903	1.14745	1.76326	1.34499	1.13507		0.276656	1	ICC Type	1
	2.701	1.79061	1.0132	1.60182	1.60514	1.85371	1.69583	1.91263	2.16798	1.61884		0.24217	1	Alpha	0.05
	1.40152	1.67436	2.31338	1.72332	2.07225	1.01835	3.659	2.33967	1.12811	1.86565		0.395567
	2.39029	1.61691	2.87572	1.86461	1.89	2.00463	1.70968	1.96823	1.42036	2.61866		0.224941	1	ICC	0.3556
	4.10439	2.54384	2.37126	2.13415	1.98141	1.80258	1.81583	1.09848	1.55191	2.27403		0.369053		lower	0.23048
	3.01807	2.36175	2.03491	2.85018	3.0233	1.50072	2.78577	1.97661	3.0132	1.79016		0.236269	1	upper	0.524155
	2.57802	2.69123	3.77134	2.47674	2.65249	1.95497	2.3834	2.28655	2.7907	1.78958		0.21239	1
	0.963352	2.163	1.7457	1.44669	1.7445	1.11385	1.9133	1.52676	2.7809	1.23094		0.324396
	0.92865	2.21775	1.97287	1.13661	1.6435	1.52145	0.994477	1.7952	1.53689	1.79081		0.272876	1
	1.83232	2.40491	3.61276	2.76656	2.49872	2.96781	2.09556	2.55326	2.19986	3.56111		0.223044	1
	2.36753	2.29696	0.948672	1.99081	1.76131	0.71854	1.75984	1.86733	3.69509	1.49386		0.436007
	1.40459	1.88132	1.17779	0.802692	1.95126	0.872191	0.852494	0.781454	1.25589	1.09503		0.354151
	1.44953	1.256	1.75572	1.12491	1.00003	1.31653	1.63526	1.12408	1.38233	1.42072		0.174336	1
	1.26797	1.56023	1.0312	2.78516	1.63929	1.71267	1.87779	2.03309	1.51143	1.62819		0.27777	1
	0.804858	1.9111	2.25283	1.11066	1.47043	2.14346	2.24086	1.58943	2.65822	1.1119		0.350585
	0.813636	1.40658	1.82818	1.66114	1.86511	1.67744	1.49155	2.55095	1.48329	1.65866		0.26457	1
	0.803266	1.00934	2.17893	1.70584	2.10904	1.1073	1.7939	0.935894	2.10228	2.01633		0.34945
	0.739139	0.807088	0.509684	0.449529	0.977273	1.11366	0.850026	0.983626	1.11697	0.536205		0.304786
	1.12883	2.2135	1.99476	1.92557	1.36404	2.32142	1.25337	0.817595	1.73124	1.7118		0.29876	1
	1.56042	1.31098	1.20563	1.41262	1.24351	1.20406	1.23854	1.39618	2.1751	1.12747		0.219409	1
	1.60954	1.3151	1.34824	1.85587	2.1936	1.32165	1.14405	1.22394	1.78567	2.25		0.249777	1
	1.60846	1.10477	0.649472	1.4009	0.980436	0.818577	1.16716	0.889322	1.54913	1.52227		0.288929	1
	1.9298	0.993051	0.89825	1.64272	2.03064	2.73168	1.93146	1.99532	4.15296	1.15632		0.491032
	0.818869	0.505604	0.548175	1.40207	0.876108	1.46741	1.71315	1.52516	0.908036	1.2575		0.38629
	1.26706	0.980525	0.820065	1.13499	1.3158	0.778897	1.46341	2.86289	1.23739	1.08113		0.457359
	2.50175	0.866765	1.07241	1.06005	0.930196	0.93257	2.06607	1.50307	1.44835	1.82848		0.392256
	1.22158	2.16054	0.676722	1.11824	2.16086	1.30001	0.559478	1.38724	1.66901	0.839192		0.426994
	LDD											#DIV/0!	#DIV/0!
	0.646965	3.63287	1.53442	2.81142	0.232063	1.74892	2.02858	0.816368	1.0174	0.31459		0.749433		Intraclass Correlation			6.1515	17.0511	64.2403	3.33333	69.8683
	1.30808	2.32355	2.35358	8.52891	0.3619	7.17345	13.2608	3.03265	5.01806	3.66865		0.837099
	3.76227	1.31671	6.10352	0.0722427	3.94317	0.0310288	2.19862	1.03982	1.67165	1.64791		0.874283		ICC Case	2
	7.96809	5.35394	7.04557	12.3301	13.6687	10.3478	16.7312	5.35094	10.7231	16.6904		0.399216		ICC Type	1
	14.1789	11.1024	10.1547	16.8958	22.3972	21.2945	20.5755	22.7652	17.7318	21.004		0.260153	1	Alpha	0.05
	3.73621	7.03204	2.4399	3.09537	0.0832825	13.4699	10.8358	4.23087	1.69853	6.86095		0.787421
	3.44817	2.6342	8.6012	2.0015	4.99985	5.2571	4.3235	4.30748	6.61553	0.0567856		0.568986		ICC	0.513848
	2.64767	10.7967	10.6897	6.80614	7.20429	11.6432	2.52935	8.20525	1.19806	11.4931		0.544195		lower	0.378412
	0.652161	0.599091	0.854942	0.663246	2.70373	2.11919	2.96616	0.254478	3.05524	2.03533		0.688924		upper	0.670328
	3.72366	9.89794	5.72525	6.83961	7.61988	7.16666	5.2132	0.0335159	1.53606	2.42782		0.61026
	3.94234	0.0201416	2.73599	1.40702	4.21734	8.10008	2.23434	5.98547	10.8909	6.25694		0.71808
	16.2638	8.57439	4.27207	10.2535	11.0511	11.3228	10.7987	4.51968	9.92973	12.2687		0.356626
	7.68887	0.89238	2.56691	2.45545	6.17794	12.4627	0.14872	5.16129	2.90265	5.02427		0.801164
	10.257	14.2144	9.39579	12.2233	9.68121	4.56331	5.32297	20.2964	13.2991	17.8647		0.426083
	10.5986	15.0876	5.46561	2.74498	15.7608	8.96877	3.48366	11.2466	12.7731	14.5543		0.475277
	5.46122	8.32342	2.01546	4.21857	7.72433	8.2696	6.04799	0.675499	1.0927	6.96465		0.578663
	6.44035	6.65823	3.33963	1.71721	26.4593	2.23766	0.807083	5.45312	4.01786	2.26545		1.25977
	2.31654	1.32072	1.9129	7.71954	2.53958	4.16019	1.00461	7.65877	2.0075	9.66423		0.779194
	16.4298	21.5966	4.34376	17.0054	18.4924	30.4757	20.4402	37.4284	28.1032	21.8691		0.41611
	3.98698	8.72546	9.74737	5.75983	6.7207	5.56348	2.49065	5.7578	4.80536	10.0295		0.388916
	5.48907	14.4166	6.58108	18.3319	8.94917	6.32085	18.6388	10.6239	4.58781	20.3838		0.527433
	2.29446	10.5859	1.68462	11.5162	0.359947	11.354	2.67383	13.9404	3.0671	6.11317		0.787562
	5.46195	5.28679	0.879906	4.64052	2.30942	5.11085	6.5602	0.195465	3.05202	9.27089		0.637843
	9.13346	9.96203	4.1252	4.25706	7.56881	13.4728	8.65093	5.57766	9.45715	4.46824		0.398632
	26.6731	13.4558	36.3471	37.2785	34.0704	10.9983	11.7835	2.73695	0.627068	34.1305		0.691941
	24.0649	7.33545	11.7869	23.5399	38.258	30.5673	19.6167	16.6232	35.2948	40.0151		0.452688
	2.17188	18.7485	2.71299	1.10133	3.44749	8.16163	16.232	19.7662	26.3016	4.21519		0.88692
	13.3949	4.8951	7.59332	2.69735	1.79131	4.61171	3.20467	3.32393	10.3634	1.69936		0.729237
	0.784729	10.5738	3.28825	9.603	4.97546	1.34407	1.03147	8.80182	0.99176	0.146988		0.979423
	32.1984	5.86607	44.7347	18.6692	4.7945	0.749039	43.746	28.8129	30.5766	39.1133		0.660573
	AP_LA											#DIV/0!	#DIV/0!
	18.8212	8.23611	14.7124	11.895	11.5046	14.6453	9.65884	9.69747	11.6209	10.8969		0.255741	1	Intraclass Correlation			6.68917	18.5414	30.7265	50	36.288
	24.1765	34.0376	26.1072	31.5925	19.4108	22.3337	28.7361	62.2321	21.7348	44.5137		0.414913
	31.8067	29.7674	13.9599	30.9406	19.6829	13.3858	20.5485	33.6482	19.2891	15.9523		0.342728		ICC Case	2
	39.3429	37.5597	22.3798	40.0224	32.2916	42.8041	17.1474	23.8672	23.3299	23.358		0.304803		ICC Type	1
	14.2155	24.1738	11.8222	11.9357	6.80852	16.9947	11.6704	15.5582	16.7541	14.0602		0.316638		Alpha	0.05
	12.1489	18.731	12.2413	21.5468	22.6071	14.8988	25.1372	13.8139	9.74618	18.5531		0.302927
	24.8213	18.5432	18.8878	19.4429	14.4649	16.6492	16.5704	16.3137	9.34836	18.5844		0.227185	1	ICC	0.358653
	28.9072	10.7433	21.7485	16.6939	20.2627	18.2117	17.7001	19.1993	15.2942	33.4249		0.325626		lower	0.232758
	14.9667	16.2609	13.3568	14.642	13.2803	11.0955	13.0876	7.4381	16.2555	9.58384		0.220988	1	upper	0.527528
	9.2224	12.2783	25.1004	15.1037	14.6889	16.9735	15.2888	16.3609	13.1125	14.8876		0.268048	1
	27.0839	21.1251	23.3788	18.3264	25.3353	28.5796	26.9831	21.913	54.4295	18.2124		0.393522
	9.78961	15.7459	15.5925	10.8359	20.4831	8.70603	9.59825	7.41625	10.4534	13.7416		0.331001
	16.8026	7.81732	17.3571	14.1544	18.2717	22.215	33.8226	16.3708	16.7351	21.5719		0.361438
	19.8064	18.2278	19.0292	23.2406	19.9769	13.0174	20.9963	20.7813	28.5518	14.2376		0.220209	1
	18.0007	17.2931	16.171	17.8773	24.4725	15.5019	18.7044	15.0172	22.8145	16		0.172168	1
	15.596	13.1149	13.7673	15.9255	11.4257	8.75471	18.7351	17.0654	10.7339	12.8		0.222465	1
	28.0069	27.5777	21.5691	31.4903	16.2574	28.0172	22.1964	19.3554	22.9707	19.7661		0.203632	1
	16.7077	24.8773	17.5657	16.7311	26.348	21.8655	14.9239	26.9855	15.4558	21.8328		0.227498	1
	16.1617	11.1897	23.0147	16.9502	14.7297	16.0186	17.5743	33.3408	65.3871	17.7006		0.688958
	11.869	15.2002	15.3625	11.8274	9.65659	12.866	15.6566	11.2694	31.5894	31.9818		0.488604
	11.7879	16.6071	14.8096	16.3687	14.3054	19.6134	14.9856	10.2603	21.2509	14.4858		0.21184	1
	19.6003	11.9049	15.8783	12.3683	14.3209	10.4035	14.3414	15.0365	14.9771	12.9664		0.178831	1
	27.5009	14.7397	12.5758	9.41905	16.5352	16.2958	23.2991	19.2436	11.653	16.9954		0.323187
	29.9048	18.1404	13.8336	13.4519	17.8018	13.1261	13.835	8.98763	14.1771	10.3622		0.379268
	6.4571	8.49548	15.6083	9.77773	13.8325	9.75721	13.0515	10.1821	12.626	9.8118		0.25103	1
	24.9582	47.2734	26.9972	19.786	15.4661	32.5864	24.9521	20.2155	24.524	24.1981		0.334921
	9.99823	13.8538	11.8565	8.47992	12.907	8.83564	8.82104	10.9493	11.3612	18.1538		0.255332	1
	17.1669	13.6107	13.2005	19.4998	38.823	18.7658	40.2779	19.2613	28.5753	13.2276		0.457568
	10.6699	12.7339	12.0582	13.434	7.561	11.4367	12.2743	19.855	14.9056	14.0081		0.246149	1
	27.6611	16.0488	21.3233	17.6112	32.3184	16.4357	14.1834	14.6525	21.097	23.2758		0.290722	1
	ML_LA											#DIV/0!	#DIV/0!
	7.15512	4.19787	3.15433	4.65096	3.53059	8.12477	5.60728	4.4054	7.72134	3.82007		0.346887		Intraclass Correlation			5.42062	15.0252	34.99	46.6667	45.365
	6.3792	10.8688	13.6907	14.9758	10.8887	13.6215	18.4262	10.8924	7.87974	10.829		0.29391	1
	11.9197	12.1557	8.52265	13.2657	10.9516	7.26062	12.0435	13.2547	16.2811	12.1605		0.213114	1	ICC Case	2
	22.5988	16.5931	26.3186	29.6466	51.3316	40.014	11.172	12.3553	14.4843	24.4461		0.515159		ICC Type	1
	6.9244	7.5994	11.0683	8.58435	6.36609	7.29893	6.4447	5.52335	7.78687	6.50961		0.208954	1	Alpha	0.05
	9.38944	9.31658	6.67921	12.4968	8.8434	12.0659	6.8024	4.8038	5.7881	7.93617		0.301047
	12.0046	7.84554	4.54858	10.3975	7.11059	6.22272	8.02608	11.2827	8.88747	9.1809		0.268948	1	ICC	0.39673
	8.28624	7.53467	8.88283	7.57223	14.606	9.3366	10.6029	13.1904	9.33331	8.27567		0.244342	1	lower	0.266514
	4.755	7.17153	3.86815	3.11403	9.15067	6.38433	4.16394	3.57347	4.04067	4.94932		0.370088		upper	0.564958
	5.27712	5.59786	5.52981	7.89423	4.62231	4.77806	5.69399	6.36971	4.29733	7.22213		0.199632	1
	15.4794	10.6543	12.5745	6.58097	14.8279	19.2471	12.0686	21.6044	19.1424	10.0322		0.333075
	8.55459	10.1624	6.18431	7.41171	13.7478	4.89868	6.28023	3.13474	5.14759	7.82167		0.410666
	4.69587	9.65865	7.40048	4.71809	7.15203	8.19169	9.34725	4.76054	7.535	8.62819		0.262447	1
	7.56682	11.4744	20.185	13.9243	12.1951	23.9711	11.0534	14.3682	9.62201	10.2423		0.373847
	18.7655	9.60988	10.3876	15.9187	14.6474	13.3267	22.242	16.6159	14.4594	12.0298		0.258805	1
	14.4496	11.2154	10.3659	9.44105	16.4786	9.38348	10.777	12.2646	7.13518	8.95844		0.249077	1
	15.7313	13.983	14.1682	10.8225	13.2371	10.2273	10.581	9.32035	9.86114	10.4073		0.188207	1
	12.8874	19.0952	17.6369	10.1526	14.824	14.3425	8.42051	16.6924	12.6541	12.1606		0.239404	1
	15.7134	7.49586	10.1995	15.9152	6.56583	7.61891	13.58	14.9327	51.7154	15.5128		0.823561
	21.7458	11.04	9.56535	8.79996	10.4	13.2901	7.33533	6.28129	13.718	6.86909		0.419171
	16.0459	16.147	25.1185	26.9409	11.9325	21.2491	17.4397	14.354	26.5354	17.4317		0.27531	1
	8.68424	4.45177	9.52854	6.14762	9.41729	6.06258	11.5813	15.7167	11.2705	9.15541		0.352254
	16.1152	10.5437	9.7825	10.6084	12.3055	10.2688	15.831	18.4647	8.29338	10.8543		0.270285	1
	12.7534	11.1178	5.87017	5.11111	7.78669	8.73602	9.86382	7.63206	9.93002	4.35834		0.324114
	4.84955	9.29633	8.94655	6.67808	9.17943	12.4387	15.2441	9.81966	13.3028	6.99192		0.330866
	15.9591	21.6085	16.1475	9.81717	6.79583	9.18526	14.0983	12.0215	8.00596	25.5972		0.437001
	11.3769	43.9878	17.3689	4.7057	14.9751	6.12024	7.70149	9.30092	10.2945	6.09558		0.874663
	21.6886	18.6874	33.6099	26.0709	16.5545	19.8271	21.5586	11.4879	24.8574	16.6305		0.289768	1
	4.77517	19.0911	13.4755	14.091	13.5068	10.1425	15.8184	10.6218	14.9981	9.81828		0.313252
	31.8768	11.4474	22.1096	15.2817	17.5565	18.7787	19.4979	7.12454	10.9886	39.7251		0.509136
	Amaxdev											#DIV/0!	#DIV/0!
	11.71	8.21599	7.24923	13.3512	9.80776	13.2913	9.06351	11.1317	8.7097	9.82596		0.203561	1	Intraclass Correlation			4.99993	13.8591	29.2259	63.3333	32.4374
	16.1836	16.3004	15.6499	21.0774	13.0424	15.7426	24.2589	22.5633	23.626	16.3101		0.215824	1
	16.6576	17.5028	11.4843	22.2369	12.6548	15.1536	13.9982	22.8613	15.883	12.5136		0.24246	1	ICC Case	2
	21.3331	23.2717	18.2682	27.3421	23.294	32.6646	11.5635	15.1044	12.2774	22.7533		0.319421		ICC Type	1
	6.2818	11.1062	13.4185	8.62802	5.41551	8.63113	8.62052	8.09375	12.7049	11.9639		0.284555	1	Alpha	0.05
	10.2333	9.3597	11.6979	13.3348	26.9031	13.2639	27.7988	15.7273	8.72499	11.8501		0.462298
	22.9099	11.6085	20.2422	17.5777	13.7053	18.2457	13.9878	15.0044	8.4961	18.96		0.268697	1	ICC	0.352677
	16.1316	13.0816	17.1	10.5326	10.4479	10.3656	13.9822	10.4036	10.1642	14.7557		0.210153	1	lower	0.227774
	11.156	9.24659	9.13317	10.5442	11.7436	8.76769	11.2126	12.1625	10.8864	6.29171		0.174584	1	upper	0.521337
	10.6126	11.6575	22.9205	14.0772	15.2658	11.142	9.79708	11.1512	8.98299	8.55184		0.341555
	19.3018	20.8218	17.6899	10.5105	16.7421	19.3604	17.5023	25.8429	35.9039	15.3811		0.344053
	11.8012	15.5871	12.3414	6.93454	19.4392	8.7607	8.68625	6.55494	12.3699	14.256		0.348921
	13.3579	10.1094	17.5293	9.5297	14.7558	22.091	18.8282	11.7704	11.846	19.9502		0.292581	1
	13.2828	14.6684	19.0128	16.5932	15.8838	15.9544	13.8482	15.2492	20.1278	12.6617		0.151706	1
	20.6039	16.6769	15.4197	16.2674	24.0858	13.5734	18.2943	14.1597	24.4199	16.5798		0.21338	1
	13.0504	11.9912	12.7057	9.64335	15.8057	8.53202	17.7484	19.2294	12.7461	12.1655		0.250728	1
	24.2929	19.9838	20.4019	28.2582	17.1951	14.4618	13.6967	20.3015	17.9432	13.3563		0.25029	1
	16.1184	27.887	25.988	10.6139	13.1784	17.2014	18.5949	16.3059	18.98	11.9519		0.317297
	18.2312	11.9193	17.9684	26.9767	13.7093	10.8235	21.8693	31.1763	47.5481	24.5789		0.489943
	10.3459	13.6211	11.1958	11.8903	13.2542	10.4902	13.2213	12.4077	17.6438	16.2254		0.18205	1
	12.1478	17.413	15.5492	21.7837	11.0854	23.2141	21.1306	22.9024	17.7812	18.901		0.234839	1
	15.3737	8.68486	11.138	9.52111	13.7309	13.5931	11.1762	9.68111	17.4037	11.8223		0.227757	1
	13.537	9.53244	11.7937	11.0973	12.5923	9.09982	12.7068	17.2366	18.752	9.20276		0.260573	1
	19.1523	13.7328	7.89567	8.91265	14.4413	11.9185	7.65532	9.24394	9.9102	6.69399		0.352976
	11.3095	8.36069	17.8073	12.1873	11.1425	14.2829	13.4273	14.5804	10.3833	10.052		0.221336	1
	27.5339	33.1916	22.8419	15.881	19.997	27.2392	13.1405	29.4822	23.1093	22.2362		0.261848	1
	10.3153	33.9995	11.1654	6.24414	5.81853	8.75773	6.44764	12.7449	10.073	10.3242		0.707813
	17.0196	12.3139	18.2281	17.499	17.739	15.5277	16.5442	20.361	21.288	14.6096		0.15326	1
	9.68412	13.1057	9.69951	12.2972	10.0428	9.50526	24.8276	20.9727	13.3768	9.92817		0.399059
	23.9213	15.451	30.7543	15.4028	19.4351	16.3967	39.7733	13.1143	27.9852	33.1672		0.384255
	Pmaxdev											#DIV/0!	#DIV/0!
	9.08199	6.47604	8.18892	7.87631	19.8384	11.5532	12.2341	13.0462	6.60034	10.418		0.379076		Intraclass Correlation			5.73934	15.9086	31.1181	53.3333	36.1852
	11.3496	22.1414	19.8013	24.1602	16.1404	28.7494	32.1311	42.3828	22.6282	29.0583		0.352212
	20.8958	13.8406	15.6251	30.2913	15.3296	20.8615	16.3773	24.5298	18.4848	16.4855		0.261931	1	ICC Case	2
	20.2006	16.8018	17.6252	26.5679	42.4308	31.2105	10.7087	14.8158	15.0822	14.5903		0.461187		ICC Type	1
	14.9765	14.5052	9.97222	9.06315	7.97502	10.7457	7.89331	9.27946	9.13154	10.5749		0.237311	1	Alpha	0.05
	10.5307	15.3963	6.5598	14.4465	12.8025	20.9653	16.9407	12.837	8.89312	11.3067		0.316685
	13.2778	10.053	11.4517	10.6413	6.33574	13.2335	13.7837	12.7481	9.73136	10.9486		0.19949	1	ICC	0.343169
	27.0293	10.0551	18.0371	12.0358	21.7177	11.1257	18.0642	11.9547	11.5349	24.4145		0.370934		lower	0.219415
	7.88849	13.9799	5.95272	6.22857	23.3129	7.78383	11.2353	9.2054	10.5023	8.73028		0.487232		upper	0.51178
	12.1018	11.1784	11.9084	11.1677	11.0146	8.878	10.285	8.4325	11.6533	9.54648		0.120687	1
	18.7784	14.4518	26.0162	13.7403	19.772	17.652	16.1249	18.9248	26.8563	16.5727		0.233982	1
	10.2174	11.6594	10.5725	7.72978	7.24942	6.94399	8.88658	5.89562	12.2065	9.95318		0.232596	1
	13.0232	17.4793	16.4633	12.2241	13.8769	15.7736	18.7306	12.9412	15.0201	22.3273		0.197441	1
	13.7114	18.7636	15.4916	18.5469	11.2229	10.3721	20.2387	19.4548	32.5385	10.4481		0.388743
	14.6273	20.9026	12.1282	15.3277	15.349	14.219	17.2317	14.8642	18.8106	10.747		0.193221	1
	10.2968	12.801	12.7197	11.5611	20.8095	12.6913	11.3507	19.1988	8.81858	11.2839		0.291075	1
	20.9459	18.3548	18.4552	14.1658	14.3609	24.2631	17.2019	17.4858	14.6672	14.5248		0.18837	1
	17.8948	27.8589	32.8542	11.1645	17.6296	19.4167	16.0098	16.0885	26.8921	11.8708		0.361545
	24.5651	13.7941	32.3747	21.9238	11.4692	15.4263	26.9489	21.3133	52.8853	25.7327		0.479867
	19.6284	10.8328	14.1341	13.4803	15.3897	18.9325	14.1154	12.4779	17.428	23.591		0.241406	1
	10.0191	18.3296	18.5516	17.3165	12.6209	24.4537	22.1679	15.4383	22.3779	18.3741		0.24782	1
	18.3789	8.37616	9.77895	11.3213	14.6309	10.8221	9.869	12.7007	14.4969	10.066		0.251401	1
	25.9984	12.5323	10.547	8.19279	12.5521	9.84082	14.0186	21.0793	11.3702	11.7897		0.399067
	12.119	10.9533	10.6878	12.9723	16.1306	17.0452	16.0108	7.80686	11.5606	9.95651		0.240393	1
	7.56679	10.3452	11.1657	22.4809	14.2464	20.1889	16.6868	15.4585	15.8192	7.50173		0.355599
	22.1096	22.1464	21.9628	9.84277	20.8089	15.9077	16.6853	27.6004	27.6843	21.0228		0.260701	1
	9.05093	28.2549	17.3552	7.28301	16.4792	9.6395	14.4842	7.58388	6.33494	16.829		0.508142
	12.4421	10.816	16.6607	20.0471	28.9121	15.6594	32.246	32.0459	29.8145	18.7295		0.379887
	7.52889	14.6375	8.40858	11.4757	13.5566	8.89865	11.6221	10.4407	12.1086	11.5368		0.203752	1
	22.7505	18.9491	46.3995	10.317	28.1702	15.2506	27.178	14.6069	12.7993	36.8073		0.49369
	AP_MPF											#DIV/0!	#DIV/0!
	0.28397	0.152395	0.265378	0.191547	0.099066	0.215466	0.227386	0.085003	0.151285	0.116322		0.386342		Intraclass Correlation			0.0739887	0.205086	32.5767	43.3333	32.8029
	0.297081	0.240905	0.286334	0.208353	0.425972	0.180764	0.352125	0.149338	0.309503	0.212297		0.316682
	0.214087	0.088204	0.154569	0.126687	0.147791	0.099842	0.147668	0.098536	0.222702	0.207617		0.329889		ICC Case	2
	0.290254	0.376937	0.297902	0.331787	0.505319	0.310901	0.272077	0.360086	0.345357	0.341359		0.191318	1	ICC Type	1
	0.261632	0.182133	0.196886	0.203839	0.134496	0.199771	0.239503	0.198475	0.289935	0.208684		0.20442	1	Alpha	0.05
	0.226733	0.169371	0.255963	0.224586	0.289264	0.350953	0.182911	0.19451	0.321262	0.300058		0.246464	1
	0.399438	0.448286	0.342258	0.230731	0.373238	0.232145	0.338215	0.191154	0.267208	0.202856		0.296003	1	ICC	0.416644
	0.400763	0.408006	0.459941	0.226818	0.366202	0.195524	0.468053	0.21207	0.373528	0.166042		0.351942		lower	0.28538
	0.135422	0.168125	0.252428	0.305507	0.098172	0.269352	0.122527	0.084881	0.18079	0.317942		0.447056		upper	0.583367
	0.237798	0.580587	0.397209	0.345519	0.448177	0.610224	0.464553	0.642587	0.303732	0.434491		0.298883	1
	0.431443	0.294112	0.235618	0.36574	0.343942	0.237504	0.250261	0.282914	0.338662	0.193233		0.243564	1
	0.098616	0.218626	0.257378	0.199555	0.157338	0.178763	0.298016	0.193507	0.121739	0.202615		0.306778
	0.346944	0.135034	0.340275	0.163707	0.173761	0.125476	0.150037	0.291726	0.264147	0.160885		0.401816
	0.19973	0.229599	0.283891	0.275717	0.131056	0.233798	0.152455	0.200978	0.269629	0.235162		0.230483	1
	0.209887	0.237086	0.351309	0.194314	0.142389	0.266601	0.381026	0.308709	0.195833	0.288761		0.293581	1
	0.129216	0.146194	0.222856	0.097334	0.143919	0.140909	0.200597	0.079355	0.195017	0.227269		0.322951
	0.210142	0.310052	0.364598	0.253426	0.288537	0.175855	0.252776	0.247078	0.300241	0.306774		0.201015	1
	0.237035	0.108962	0.072255	0.296155	0.167157	0.126446	0.107953	0.17725	0.053413	0.287908		0.526137
	0.192964	0.117609	0.303531	0.119046	0.273836	0.29829	0.137082	0.109887	0.155151	0.197777		0.400579
	0.110638	0.326836	0.171627	0.231604	0.085571	0.149636	0.120384	0.165739	0.128462	0.116581		0.443198
	0.32495	0.20433	0.285872	0.253719	0.316205	0.121073	0.211481	0.221305	0.146694	0.164051		0.311189
	0.263229	0.198216	0.21316	0.177406	0.149315	0.232507	0.137991	0.26271	0.104563	0.204724		0.270613	1
	0.259496	0.185226	0.202094	0.134751	0.153924	0.219838	0.259098	0.214155	0.060405	0.232656		0.320641
	0.274955	0.167253	0.236322	0.083429	0.174601	0.294077	0.234794	0.22693	0.214819	0.168759		0.294544	1
	0.133288	0.174291	0.272905	0.161275	0.196794	0.145867	0.226065	0.191452	0.276601	0.229502		0.248173	1
	0.135325	0.141002	0.162831	0.279927	0.099983	0.109566	0.220224	0.114789	0.159846	0.202085		0.348489
	0.391816	0.264768	0.193853	0.32414	0.51512	0.210319	0.110645	0.188109	0.206444	0.26384		0.438575
	0.236246	0.124204	0.087913	0.307895	0.204125	0.186963	0.219121	0.064337	0.138992	0.110605		0.451122
	0.1799	0.297849	0.273706	0.194587	0.173664	0.145316	0.118598	0.165442	0.08401	0.140596		0.37021
	0.211222	0.127118	0.177753	0.165935	0.143324	0.132248	0.116817	0.19735	0.277425	0.167445		0.280364	1
	ML_MPF											#DIV/0!	#DIV/0!
	0.360184	0.30416	0.639783	0.359884	0.414735	0.22544	0.374131	0.474308	0.298848	0.238182		0.330141		Intraclass Correlation			0.106161	0.294264	36.2707	36.6667	36.5825
	0.537923	0.400999	0.177265	0.389399	0.224598	0.566241	0.227799	0.326143	0.344291	0.509399		0.369481
	0.42594	0.307448	0.18817	0.170479	0.463843	0.448382	0.162506	0.222654	0.340665	0.172642		0.423293		ICC Case	2
	0.418014	0.442901	0.215473	0.273205	0.409152	0.213639	0.204322	0.452755	0.252465	0.304972		0.318736		ICC Type	1
	0.492417	0.335353	0.354517	0.31378	0.464826	0.457414	0.484332	0.389135	0.30932	0.206202		0.246108	1	Alpha	0.05
	0.286145	0.150894	0.309198	0.132341	0.163767	0.167505	0.204227	0.170039	0.153779	0.261772		0.314389
	0.48291	0.250839	0.41988	0.240866	0.24328	0.360323	0.217007	0.271601	0.314599	0.29055		0.280617	1	ICC	0.429455
	0.618444	0.405105	0.460684	0.501428	0.277277	0.470697	0.601025	0.37596	0.13351	0.419391		0.338279		lower	0.296945
	0.584568	0.950606	0.711349	0.545394	0.328201	0.770546	0.867475	0.487806	0.510196	0.615148		0.296022	1	upper	0.595528
	0.3636	0.514173	0.527679	0.393223	0.405134	0.322606	0.452442	0.552629	0.333843	0.232267		0.249846	1
	0.193845	0.257751	0.208874	0.355531	0.368008	0.155505	0.17395	0.238007	0.254355	0.313702		0.292449	1
	0.258463	0.315027	0.351469	0.351524	0.353337	0.396566	0.153432	0.449741	0.329954	0.361085		0.241087	1
	0.285263	0.378633	0.321505	0.404179	0.359925	0.408581	0.198626	0.257543	0.224947	0.500845		0.28154	1
	0.230606	0.311132	0.215741	0.330813	0.214357	0.319433	0.175515	0.304457	0.332665	0.20317		0.231449	1
	0.287212	0.244931	0.174367	0.129705	0.237769	0.176582	0.29067	0.159105	0.256812	0.359366		0.307604
	0.356958	0.276221	0.283082	0.391776	0.098572	0.328205	0.556891	0.159964	0.307851	0.345866		0.402412
	0.150767	0.348303	0.196209	0.479587	0.53296	0.302179	0.292177	0.470583	0.260706	0.234512		0.394666
	0.063332	0.216057	0.114484	0.118797	0.196091	0.22453	0.257134	0.169131	0.277808	0.11442		0.403174
	0.399393	0.140337	0.181997	0.27467	0.326046	0.349673	0.193286	0.28506	0.321421	0.21359		0.310875
	0.110504	0.100651	0.334325	0.322308	0.219343	0.07823	0.156814	0.140026	0.43317	0.126785		0.597137
	0.389014	0.150791	0.122101	0.103917	0.218106	0.19143	0.097279	0.136189	0.262538	0.144137		0.493005
	0.189891	0.751649	0.404395	0.361326	0.352718	0.489321	0.339167	0.120506	0.140486	0.260489		0.547194
	0.247633	0.303193	0.359088	0.271497	0.341438	0.280857	0.410748	0.331004	0.296388	0.13435		0.249844	1
	0.388355	0.302929	0.226659	0.106491	0.298904	0.131149	0.088761	0.185928	0.156484	0.292161		0.458783
	0.174071	0.086888	0.109441	0.197129	0.318021	0.130522	0.232968	0.060653	0.1572	0.476081		0.638842
	0.109337	0.171981	0.059115	0.362689	0.103923	0.197891	0.225058	0.07083	0.198959	0.194346		0.529957
	0.331592	0.229549	0.285354	0.301744	0.476687	0.264105	0.122779	0.302322	0.146467	0.346262		0.360365
	0.220513	0.281477	0.235082	0.245092	0.138876	0.186269	0.241127	0.186333	0.163628	0.136724		0.239211	1
	0.250394	0.188816	0.165682	0.070007	0.162323	0.14214	0.178477	0.236869	0.203533	0.196262		0.282527	1
	0.29841	0.222816	0.101359	0.164993	0.369009	0.360875	0.122298	0.127949	0.351746	0.204548		0.452169
	SPR											#DIV/0!	#DIV/0!
	7.63706	5.84234	9.72924	4.90431	21.4379	5.91339	5.33347	23.0135	7.48874	8.96326		0.660696		Intraclass Correlation			3.72546	10.3264	70.4781	0	80.1335
	7.17332	10.4775	2.26341	7.53816	2.14597	5.80342	1.79689	20.9852	3.17808	18.2261		0.852117
	6.3996	7.83004	5.11659	3.86689	25.7943	22.6085	3.75962	15.5606	3.08425	1.88405		0.899289		ICC Case	2
	2.79391	5.05172	0.71486	2.47247	1.25178	2.76587	1.3196	2.24152	0.627529	0.90664		0.673377		ICC Type	1
	7.1559	9.47676	2.88495	3.84961	12.094	12.2906	8.80226	6.72861	6.81999	4.25027		0.4392		Alpha	0.05
	6.71454	4.93472	7.04648	2.32964	2.05468	2.43805	6.29261	3.55293	1.68107	9.42827		0.567713
	6.85912	2.2496	6.60201	2.87502	1.99993	7.5519	2.18285	5.31379	2.46504	3.62258		0.524637		ICC	0.328315
	7.45928	5.48193	3.56916	5.57438	3.25094	7.53053	2.86093	2.02	1.48459	9.91637		0.55941		lower	0.207031
	20.0179	16.8887	8.34974	5.42603	10.2555	8.06012	19.221	15.518	9.50085	4.28621		0.485453		upper	0.496189
	5.6866	8.03824	11.5073	6.16203	8.69406	3.49851	6.41462	5.85472	13.7088	4.26477		0.432177
	1.26592	3.55712	2.43829	3.61228	1.67218	1.21203	2.74524	2.02182	8.17225	3.94762		0.666969
	2.68617	2.24983	4.19436	4.82329	3.16859	2.22104	0.928326	4.9335	5.08574	3.50459		0.409557
	10.1817	11.9655	4.59654	7.77447	9.86024	17.9571	8.23705	5.37619	4.50372	19.0399		0.516618
	4.63978	5.86687	1.15488	2.54685	2.53209	1.8981	5.04367	4.06356	3.68071	3.21275		0.426189
	3.04877	3.17061	0.904524	0.618393	2.39689	0.854168	0.8166	0.696109	1.09487	0.828019		0.702205
	5.67198	1.35691	1.04648	4.55262	0.444449	3.50267	3.80398	2.77936	2.15883	1.97522		0.605386
	1.78553	4.53775	0.824329	5.57468	4.76377	2.89604	2.62445	4.72802	1.44024	1.40999		0.559747
	0.435174	11.1831	2.65133	0.688022	1.48679	2.61171	8.4125	1.5789	18.117	0.892303		1.22739
	4.39497	2.22657	2.21862	11.0042	5.11427	3.10168	3.81827	9.37013	7.99646	2.09409		0.62681
	0.573234	0.882367	7.5721	4.35909	3.89235	1.13269	3.96954	3.94295	17.3359	6.37927		0.97906
	0.998654	1.08586	0.247988	0.164849	0.64414	1.6343	0.362033	0.571736	1.04795	0.384591		0.652406
	2.54081	8.05723	3.03566	6.30051	3.72132	2.6718	2.90633	0.580812	1.29221	4.12161		0.631989
	1.31991	2.54482	2.19952	3.14193	2.19681	1.28975	1.58071	1.73319	17.3556	0.542009		1.46316
	6.79157	10.812	3.95011	4.05859	4.51446	0.774995	0.476967	1.27419	0.860622	6.3728		0.836518
	2.8896	0.830816	0.516473	1.1873	3.82013	1.15642	1.49224	0.481909	2.68236	4.43602		0.7251
	2.80174	2.85852	0.272736	4.99315	6.05892	12.6738	4.05602	3.21018	9.30097	7.03698		0.678237
	0.90357	0.157313	1.81638	3.92488	2.10859	2.18164	1.7584	1.69945	0.809301	3.62899		0.620621
	0.667211	2.6677	3.27429	0.617347	3.96728	0.707061	0.372397	6.07325	1.11787	1.51803		0.890965
	4.8754	0.333049	0.5587	0.61262	1.0103	1.58582	2.3813	2.47944	3.80278	2.70864		0.738357
	1.41423	3.28758	0.464595	1.95489	10.4038	2.42008	0.835128	1.49808	2.633	1.30718		1.09206
	AP_LMR											#DIV/0!	#DIV/0!
	1.61565	4.87392	1.22244	4.11865	7.98007	2.19066	1.48386	15.1674	10.7	11.1229		0.813884		Intraclass Correlation			6.06733	16.8178	79.0609	0	108.326
	2.44786	3.08735	2.51034	4.1449	1.32415	4.71477	0.507608	6.49483	1.97416	7.15041		0.631899
	3.82816	13.2187	10.0594	10.9301	9.45223	22.4315	11.045	16.1106	3.95477	4.03231		0.560582		ICC Case	2
	1.18346	0.288583	0.989522	1.98557	0.424359	0.757162	1.55776	0.586299	1.67166	0.679142		0.564224		ICC Type	1
	2.59139	4.61841	8.30072	5.56883	9.68755	4.38607	2.79677	3.53778	1.56918	6.2158		0.522726		Alpha	0.05
	3.22625	4.0108	2.19024	2.27641	1.74846	0.961093	7.23297	4.67585	1.74868	1.45785		0.644769
	0.589692	0.811251	2.3163	3.7755	2.01557	5.35026	2.24508	7.44685	3.5799	4.47286		0.649313		ICC	0.0827591
	1.09277	1.36951	0.902194	3.64461	2.47968	7.5378	0.424451	5.12606	1.1358	5.61857		0.830576		lower	0.016698
	36.0192	3.20407	2.0957	2.0424	8.41488	1.97948	10.3794	32.4197	5.262	0.768777		1.26915		upper	0.199863
	4.21985	0.707523	1.53077	2.75398	1.39968	0.392916	1.48438	0.573614	4.46629	1.75516		0.747913
	0.508957	1.88068	3.23334	0.577351	3.778	4.22962	1.78317	1.9137	0.759609	6.61337		0.76898
	7.93253	3.21097	6.02206	17.0388	4.64852	9.15543	1.15055	4.76777	7.77388	5.62793		0.6419
	2.90812	10.2283	1.38909	6.59303	6.48532	23.4218	6.63445	1.64012	3.19632	7.90784		0.914262
	5.78299	2.84663	1.75584	1.95574	10.0837	3.96234	6.93166	3.12199	3.53265	3.53455		0.590015
	8.81196	2.90753	1.32194	6.38624	14.4452	4.12157	2.15038	2.20811	7.27825	2.55056		0.78489
	10.347	7.24571	1.5405	8.67982	4.20946	6.32892	3.08575	19.2181	7.17343	2.38009		0.732603
	4.42635	1.5917	1.02005	2.59381	1.79332	6.48237	1.46851	5.07723	2.5081	2.74199		0.600626
	3.34938	7.98601	23.0517	1.31244	5.53155	6.04278	8.73439	4.34611	45.1696	1.35798		1.27454
	6.21638	10.4804	2.63545	17.0351	1.66529	1.96143	7.7468	8.24752	4.15015	3.79752		0.743072
	18.6397	1.68599	2.79883	1.70471	9.24215	2.73978	9.55025	5.04976	5.6498	6.06389		0.819534
	2.7498	3.08339	3.48272	3.00613	2.36557	7.15278	3.08643	2.71295	4.45539	9.92802		0.581272
	2.26876	3.67786	5.95732	4.06488	7.82171	3.08944	11.7461	1.76921	22.0098	4.46042		0.918858
	1.82328	3.97878	7.82888	12.3314	4.82337	4.06634	1.02022	2.24376	57.5883	2.01797		1.75391
	1.41542	4.45765	1.53484	22.4708	4.54985	1.13261	2.88749	2.25444	5.05305	3.50745		1.28331
	12.4196	2.8127	2.52044	3.98351	6.83	6.62111	2.6063	5.72018	1.65327	2.48013		0.686303
	6.7238	6.00739	4.40062	4.25892	9.92861	11.6079	2.10649	9.33819	4.34168	3.35044		0.505663
	2.14302	1.69782	3.12507	2.07852	0.276399	3.01496	8.53458	2.93047	2.29828	3.00513		0.740136
	3.24931	9.37074	13.6437	1.27389	3.36265	6.72611	3.56243	24.3088	11.5687	20.1971		0.797892
	3.59085	2.14829	2.62212	3.20077	4.86647	13.8343	8.69538	2.24692	17.2539	4.79739		0.834743
	3.60557	9.6453	4.21515	5.00403	7.88806	10.2406	9.4999	3.09054	1.80588	4.90868		0.510726
	AP_MHR											#DIV/0!	#DIV/0!
	30.5417	11.3399	23.625	13.505	11.2509	18.616	36.05	15.8955	17.4245	8.87241		0.474071		Intraclass Correlation			8.46121	23.4533	51.8475	0	67.7463
	7.00281	5.6438	6.44274	11.5765	3.51176	6.36374	18.751	15.8571	8.30019	9.31461		0.517525
	6.22488	8.20769	4.71557	13.23	10.1375	5.37854	8.34257	6.7849	11.5438	6.38761		0.343117		ICC Case	2
	29.6244	65.7686	15.5975	12.8248	7.52996	52.7698	17.1322	14.5414	5.29615	12.4444		0.866653		ICC Type	1
	10.5414	6.35165	10.3651	11.2167	5.31404	13.193	14.7064	18.9258	19.7756	7.97625		0.413038		Alpha	0.05
	25.9663	16.2149	14.9602	16.492	15.3501	21.9285	8.07026	6.47237	9.48756	11.0188		0.419507
	12.6206	6.04244	5.27491	7.40343	3.61804	5.89334	6.50195	5.36055	4.36706	7.58288		0.384613		ICC	0.284785
	4.7256	4.26968	3.04785	2.94148	3.40092	3.19435	10.5231	4.67338	6.31311	7.03685		0.474697		lower	0.170541
	3.25119	30.4257	10.7926	9.50047	14.9232	18.088	12.1458	3.52984	15.4242	32.3843		0.655518		upper	0.449859
	3.54385	3.70854	4.0221	4.97924	3.00678	5.92561	2.31517	3.16925	2.16956	4.37913		0.312775
	10.6126	6.15916	4.09567	13.9975	2.61008	3.42317	19.1493	8.13735	16.3512	4.66307		0.656012
	22.0069	24.2362	9.8564	5.94357	17.7601	6.86382	24.3276	10.791	14.3332	7.6335		0.503892
	2.49818	2.02363	8.8157	5.7927	5.51341	5.05813	9.44048	9.92114	5.45943	6.11864		0.44196
	8.71983	13.4803	12.4725	12.1524	6.48839	4.33484	13.0516	14.1133	7.87844	4.08474		0.398128
	1.94993	7.35755	4.28289	2.98025	3.84949	2.89248	4.57827	5.80478	3.69217	4.71024		0.36796
	13.5006	16.633	39.7705	26.6094	8.08659	12.515	11.9908	22.2426	6.69832	8.54377		0.617315
	6.63915	9.64548	7.65318	7.12744	17.7653	4.48904	14.3274	4.49195	5.54383	2.94759		0.580235
	6.91622	21.8728	4.31332	15.1085	8.99191	10.8993	16.5764	9.07331	9.6224	20.8741		0.47572
	2.70917	5.16416	2.80084	2.06122	9.89893	5.80688	8.99155	8.86741	12.9481	7.97865		0.535535
	5.19124	7.62485	29.1959	20.5453	11.0591	68.8122	6.89702	15.4738	20.7592	28.0124		0.877143
	4.79145	10.5966	5.18325	12.9932	6.89121	12.0749	9.56663	7.76574	11.8412	6.44371		0.339885
	16.0726	10.3877	9.89821	24.4999	6.10778	9.27911	9.35655	20.4413	5.88166	14.7189		0.485775
	5.98406	6.37289	4.37187	4.57646	9.83981	10.1257	31.0225	20.4123	7.66226	10.1816		0.759905
	78.0737	32.2451	32.3217	15.8593	20.5092	30.0503	16.8551	27.8251	19.6419	24.8865		0.604126
	7.68935	17.789	12.3645	9.33444	5.99732	6.5849	11.736	8.02573	12.7929	19.0328		0.405143
	20.3367	39.449	11.9716	4.26849	13.8334	13.3439	22.6527	8.19932	11.9479	38.5743		0.652386
	2.90688	16.8872	17.0785	6.24742	10.7136	21.7539	11.0132	17.1549	14.0806	8.24212		0.461389
	13.7929	24.6925	14.8968	23.4957	27.6596	14.0868	7.98665	18.833	15.4662	18.4264		0.331695
	25.7461	6.73485	6.62701	19.2766	5.77781	7.3106	13.0138	42.3456	11.8614	16.6592		0.736376
	19.4315	14.606	17.0824	8.69668	4.54645	8.35571	12.0606	20.6132	7.736	7.53281		0.462166
	ML_LMR											#DIV/0!	#DIV/0!
	1.15474	2.71717	0.483233	1.60468	2.52199	6.59483	0.670318	0.404724	2.21996	3.58537		0.852884		Intraclass Correlation			4.56029	12.6405	82.7529	0	107.969
	0.623856	1.67056	5.43297	0.678831	3.62757	0.115714	3.45039	1.18751	1.32293	0.162356		0.96586
	1.52098	3.34942	4.32634	4.49071	0.874219	0.819733	4.63407	4.19949	1.86921	5.93981		0.56231		ICC Case	2
	0.335665	0.619841	3.27302	2.34698	1.15763	4.04974	3.52452	0.889669	3.76558	0.955406		0.694745		ICC Type	1
	0.823367	2.01423	0.91365	1.65211	1.78407	0.850958	2.24228	1.55571	3.68684	5.343		0.682535		Alpha	0.05
	2.62002	9.97029	2.59086	6.28175	4.02324	4.68581	4.9	4.28405	6.97088	3.09099		0.461862
	0.244549	2.76719	1.59927	2.8523	3.46583	2.47775	5.20849	2.55709	3.82036	2.25639		0.484133		ICC	0.183991
	0.339955	0.686016	0.736155	0.641135	2.31575	0.365872	0.532648	1.22446	8.48158	0.881614		1.52925		lower	0.0900635
	1.60079	0.233388	0.660129	1.89792	3.50808	0.536233	0.329714	3.24486	1.45392	0.836201		0.815696		upper	0.333789
	2.66661	1.13651	0.56229	2.05015	1.55151	5.9935	2.28755	1.07789	1.70551	4.31221		0.709047
	8.25424	6.17199	3.92847	1.75273	1.71601	10.6843	11.3158	1.92662	7.28165	2.35736		0.673837
	1.99224	1.6374	1.23575	1.62356	1.62225	1.44905	9.71574	1.53348	2.63269	1.42076		1.0335
	2.35287	1.64793	2.04515	0.567276	1.15465	1.52845	6.96132	3.79026	3.3469	1.23372		0.757431
	2.08345	2.59392	2.02483	0.92327	4.7028	1.85391	6.48344	2.21146	1.77875	3.30704		0.588937
	3.81377	4.22565	8.65798	8.96531	6.84789	6.19837	3.54273	14.6686	3.45072	2.70392		0.584062
	0.597195	1.86067	1.11686	0.936412	10.7449	1.14022	0.581657	4.89994	2.03923	1.8194		1.21688
	5.117	2.03354	6.26595	0.442738	0.726083	2.12133	1.35516	2.99324	5.01546	2.53068		0.692996
	29.7872	3.73768	8.0462	7.52311	2.39938	5.18387	2.10939	4.02786	4.15017	8.99407		1.07225
	2.73577	7.72323	5.08134	1.63	2.19105	1.49083	4.15021	2.36342	1.32056	4.09647		0.614264
	9.09175	12.4293	1.1479	1.13272	2.84855	9.91174	3.72423	6.51632	0.467269	13.055		0.799178
	0.558767	13.1268	28.5137	18.0458	2.4128	2.79712	11.3153	5.01014	1.67509	10.7588		0.942083
	3.81496	0.617543	0.653257	2.50601	1.67331	0.77647	1.50399	11.3089	9.87267	5.58588		1.01864
	1.90284	1.4813	0.696889	3.24358	0.803515	1.13285	0.117552	0.764438	2.66911	4.38854		0.778694
	0.555993	1.7679	1.99187	13.447	1.25309	4.89187	10.5058	3.75594	6.21298	4.48832		0.857661
	12.0769	22.4749	10.2884	5.14029	2.967	9.4704	2.63362	41.0615	7.34718	0.725546		1.06277
	9.38035	3.26258	29.8651	1.26718	11.3048	2.68682	2.46486	12.9117	4.36534	4.12798		1.05658
	1.58421	2.62432	1.81174	2.51692	0.357797	2.97155	12.7574	2.6904	5.78655	1.65668		1.02118
	7.02751	1.85914	2.68528	1.87245	6.07135	2.84641	3.53933	4.68101	3.14348	6.27445		0.472929
	2.3152	10.3807	6.41185	31.7113	4.84338	16.6851	3.93929	3.18403	3.61444	4.65978		1.04189
	1.51768	2.95624	11.6748	6.91867	1.62774	1.0741	7.21158	8.05965	1.51046	3.75474		0.781758
	ML_MHR											#DIV/0!	#DIV/0!
	14.2755	10.4266	9.12937	12.1594	4.44128	3.12691	20.7703	21.2299	14.5276	6.96991		0.528706		Intraclass Correlation			5.92749	16.4302	48.9981	3.33333	56.0896
	6.6578	5.30153	8.60126	10.6604	4.50538	14.8924	5.36027	12.0292	6.95062	14.7921		0.434978
	6.26412	2.73626	12.7304	6.77353	7.24881	8.79492	18.7703	4.78041	5.92561	9.01635		0.548293		ICC Case	2
	43.8456	14.5793	19.9876	9.12159	4.60684	22.5511	8.34285	8.0949	11.7865	28.3943		0.699679		ICC Type	1
	6.53922	5.22126	17.8982	17.9755	4.12245	8.39284	2.17068	8.39307	5.63912	7.7903		0.639474		Alpha	0.05
	6.31613	8.47312	5.62387	12.5094	12.5705	11.4587	6.23179	10.3383	5.39468	6.65261		0.339573
	12.7579	7.05934	4.22147	13.6553	6.72016	8.74399	4.96874	11.6036	7.08577	11.0597		0.375783		ICC	0.338367
	4.68405	12.785	4.35374	6.33062	6.50861	17.1564	4.77305	5.52389	6.41777	5.98209		0.558989		lower	0.215564
	3.90739	7.41289	7.74867	3.10016	2.6838	3.38098	4.17843	4.3417	4.97592	7.25671		0.386518		upper	0.506631
	2.4775	3.30387	9.1449	2.95424	4.79502	1.25732	2.77928	3.19584	5.58938	3.70466		0.558918
	4.02427	2.70181	5.74346	7.2335	5.01032	3.63394	4.32623	22.678	3.19538	3.33871		0.96126
	8.59584	10.15	11.1827	10.5173	6.35691	6.36498	4.57603	5.36652	5.16627	10.0878		0.322819
	6.0814	4.9441	5.52143	17.7202	9.2673	4.56652	3.26982	4.96812	5.04674	4.25964		0.643725
	21.7242	5.7666	27.5711	36.9838	14.5254	16.9957	7.52275	11.7781	17.4876	15.8885		0.52835
	3.93873	3.42223	2.68304	3.82398	3.52895	3.31278	4.06996	2.22283	4.07479	1.95141		0.232401	1
	21.4315	11.9276	22.7021	9.81419	10.5152	13.6329	5.48296	17.5811	6.34154	6.33024		0.49418
	9.20792	5.25005	5.25527	13.4702	5.26065	7.95083	11.6756	1.94438	2.94623	9.06988		0.516349
	10.7717	12.2445	27.5756	12.8722	15.8321	12.7615	11.6449	19.2863	3.85625	20.5896		0.439709
	1.56882	7.64229	5.7445	8.01509	4.21722	5.91729	6.96154	6.04081	13.0284	9.1954		0.44506
	50.6764	14.8109	12.0519	9.50985	17.5418	20.3386	11.2162	8.53055	22.4852	8.52796		0.718651
	7.81107	3.62487	8.6241	16.4928	12.1663	12.048	6.70379	10.9735	13.356	3.87055		0.436762
	10.6481	3.63118	11.1621	5.20859	9.84977	8.12822	10.333	9.72476	5.87078	4.76757		0.353288
	6.58342	10.6292	16.6603	8.44461	15.1499	21.9439	27.1539	16.2247	11.454	14.9723		0.415315
	30.3118	8.71951	17.4662	9.3781	21.0538	24.9653	19.2324	13.4629	14.6825	6.33689		0.458363
	2.87808	11.0436	8.85092	5.38966	4.31299	5.85935	12.4512	5.62046	6.59409	6.46124		0.429021
	19.0374	34.5511	21.3006	4.77915	11.5729	12.3372	19.4451	16.0794	12.1894	17.4667		0.467945
	6.32337	33.3058	11.4487	8.0874	22.8722	8.47964	4.80212	7.21684	9.29427	9.67866		0.735865
	14.9428	16.0431	16.0907	20.5797	14.7026	31.9575	31.3597	16.202	34.9064	17.7629		0.373333
	12.177	5.79911	15.8313	7.73198	16.1504	6.54025	14.1645	13.8007	14.1179	11.9461		0.322025
	17.074	8.50856	15.0432	8.72918	6.88744	11.0469	10.6419	9.37809	8.15965	6.68255		0.334095

## Sheet: SL_30s
SL												within subject CV	cv < cutoff?				SEM	MDC	CV	CVCR	SEM%
	CEAxisRatio																								ICC	SEM	MDC	CV [%]	CVCR [%]
	2.43831	1.95507	2.0955	1.30559	1.04669	1.44912	1.78513	1.13881	1.35102	1.0827		0.305307		Intraclass Correlation			0.919617	2.54905	27.3126	70	50.2281			CEAxisRatio	0,19 (0,09-0,34)	0,92 (50,2%)	2,55	27.31	70
	1.37627	1.16486	1.22974	1.38279	1.52449	1.48166	1.25891	1.12408	1.29276	1.18274		0.104219	1											CEArea	0,58 (0,45-0,72)	93,63 (34%)	259,53	31.64	53.33
	1.63814	1.96391	1.52027	1.27885	1.94965	1.88289	2.0108	1.57103	1.66492	2.0335		0.14472	1	ICC Case	2									PathLength	0,73 (0,62-0,83)	167,8 (16,8%)	465,11	15.78	96.67
	1.4046	1.31833	1.40488	1.11017	1.56845	1.12916	1.50385	1.15284	1.20535	1.20577		0.125741	1	ICC Type	1									MaxSpeed	0,22 (0,12-0,38)	91,44 (46,6%)	253,45	32.8	60
	1.22164	1.30086	1.35279	1.179	1.47662	1.41033	1.06707	1.71139	1.08035	1.13151		0.156071	1	Alpha	0.05									AP_ML_RangeRatio	0,24 (0,13-0,4)	0,6 (38,2%)	1,65	26.88	73.33
	1.6979	1.60236	2.14106	2.53638	1.58795	1.56633	2.40033	2.30727	2.3895	1.79622		0.194311	1											LDD	not applicable
	1.83298	1.67804	2.40632	1.75615	1.82267	1.98671	2.67222	3.05825	1.48962	1.69459		0.247699	1	ICC	0.188382									AP_LA	0,29 (0,18-0,46)	8,76 (34,3%)	24,27	29.92	56.67
	1.55022	1.33703	1.42512	1.46408	1.53357	1.38663	1.59367	2.26158	1.4975	1.83899		0.172332	1	lower	0.093694									ML_LA	0,3 (0,18-0,47)	5,13 (25,3%)	14,21	24.17	80
	1.625	1.26767	2.14217	1.67348	1.92882	1.81273	1.94492	1.83139	1.2018	1.29458		0.192841	1	upper	0.338857									A_max_dev	0,34 (0,22-0,51)	5,5 (23,6%)	15,26	21.54	86.67
	1.64022	1.30524	1.16775	1.58351	1.25277	1.4399	1.44699	1.40424	1.06574	1.82608		0.161926	1											P_max_dev	0,23 (0,13-0,39)	8,45 (35%)	23,41	28.53	63.33
	1.43574	1.61393	1.85542	1.54905	1.29753	1.28289	1.58401	1.19798	1.12505	1.4924		0.153335	1											AP_MPF	0,24 (0,13-0,39)	0,12 (35,4%)	0,33	34.56	50
	1.17583	1.84607	1.94695	1.94904	1.94526	1.61598	1.77603	2.25471	1.6161	2.7067		0.215647	1											ML_MPF	0,46 (0,33-0,62)	0,14 (25,1%)	0,38	25.3	70
	1.15423	1.46562	1.39857	1.02962	1.70177	2.16346	1.33749	1.43667	1.36958	1.14072		0.228271	1											SPR	0,12 (0,05-0,26)	6,89 (231,1%)	19,09	58.82	10
	1.90869	1.17328	1.50021	1.37162	1.69936	1.4904	1.38433	1.25677	1.52359	1.42942		0.143277	1											AP_LMR	0,2 (0,1-0,35)	3,6 (93,7%)	9,99	67.96	0
	1.14424	1.24552	1.56789	1.67936	1.48661	1.86027	1.30554	1.6402	1.65953	1.51049		0.146452	1											AP_MHR	0,47 (0,34-0,64)	1,9 (44,8%)	5,27	38.66	20
	1.57721	3.10015	3.58939	2.55591	5.97958	3.03266	1.61208	2.13309	2.05988	4.92391		0.471484												ML_LMR	0,12 (0,04-0,24)	1,38 (87,6%)	3,83	66.19	3.33
	1.97647	3.14182	5.2061	2.11709	2.09068	2.06395	1.65537	1.64248	2.42207	1.52		0.459427												ML_MHR	0,44 (0,31-0,6)	1,35 (42%)	3,75	37.67	20
	1.77973	1.80205	1.99673	1.88179	1.55688	1.41805	1.88542	1.53619	1.61819	1.82901		0.107798	1
	2.16834	1.30003	1.7279	1.17506	1.7812	1.47216	1.38081	1.61515	1.34464	1.7327		0.187664	1
	1.22763	1.49272	1.2124	1.37594	1.25261	1.48288	3.22092	1.2837	1.21485	1.28963		0.406349
	2.53797	1.33521	2.07138	1.45038	1.87369	1.56523	2.1212	1.63385	1.54083	1.35624		0.224384	1
	1.56359	1.16553	1.6265	1.11902	1.50103	1.33502	1.77582	1.23238	2.40606	2.53016		0.302539
	1.65527	2.12235	1.45469	2.00254	1.93055	1.1564	1.41358	1.89831	1.50263	1.79791		0.1815	1
	1.76714	2.181	1.99107	2.21725	1.46116	2.05596	1.53576	1.93683	2.02761	1.71571		0.137315	1
	1.15618	1.48739	1.90462	2.08056	3.80167	2.1146	2.46815	3.70919	3.36784	1.26031		0.420708
	2.80524	2.21233	2.13447	1.67444	1.66267	1.79158	1.66105	1.56817	2.22806	1.40547		0.220821	1
	1.18133	2.22996	1.84644	1.10969	1.39297	1.25543	2.14872	1.2955	1.40062	2.19538		0.280275	1
	2.78448	5.59311	2.03358	1.29513	2.30052	2.12729	2.43334	1.71407	1.29686	7.68756		0.708156
	1.78278	1.54313	1.25643	2.352	1.53581	1.70982	1.62177	1.38333	3.23612	1.35175		0.335919
	11.5735	9.24333	2.32187	1.99648	1.60285	1.69838	1.5213	1.21204	1.1935	2.70926		1.05729
	CEArea											#DIV/0!	#DIV/0!
	320.542	289.528	355.86	406.897	122.122	427.885	357.931	200.005	427.946	351.717		0.30447		Intraclass Correlation			93.6309	259.531	31.6358	53.3333	34.0137
	555.276	240.032	299.499	262.153	329.476	589.999	656.615	678.581	491.024	341.535		0.378981
	241.013	501.613	368.561	321.795	381.758	430.304	373.219	251.064	353.008	548.666		0.259104	1	ICC Case	2
	451.212	688.314	455.166	430.474	326.287	453.333	405.526	531.459	318.369	439.847		0.232553	1	ICC Type	1
	356.496	292.535	222.745	362.51	287.629	397.44	288.44	256.062	260.332	326.532		0.179057	1	Alpha	0.05
	349.829	556.892	257.929	283.619	387.325	300.248	144.367	325.035	197.238	341.367		0.356716
	325.267	235.148	234.897	473.232	179.397	175.107	178.773	311.079	226	210.11		0.36351		ICC	0.578914
	445.746	436.795	506.997	428.689	366.034	534.301	325.155	354.378	526.904	394.628		0.169959	1	lower	0.445655
	594.562	168.901	373.823	252.061	274.765	527.949	495.913	526.576	293.671	240.84		0.39906		upper	0.723642
	230.124	277.864	240.994	229.518	334.328	402.354	245.16	444.17	200.258	256.402		0.283442	1
	486.128	600.031	938.544	676.331	528.057	777.964	492.289	509.37	533.307	758.129		0.242754	1
	144.2	448.282	399.474	244.167	270.211	216.053	425.449	427.215	506.202	295.484		0.352449
	197.572	178.766	211.853	214.309	201.955	167.146	156.959	222.788	165.707	190.208		0.11942	1
	391.969	186.975	482.68	293.938	269.925	392.455	151.109	337.888	433.474	436.543		0.327301
	332.934	321.554	206.355	272.877	255.437	193.371	361.527	280.447	362.062	259.602		0.208504	1
	239.343	100.771	258.65	189.013	151.401	227.879	172.256	131.549	158.197	230.12		0.27903	1
	765.354	345.556	246.321	197.58	218.713	204.767	181.76	364.235	234.033	298.48		0.566429
	201.437	131.932	161.883	426.8	263.137	138.824	233.814	171.249	148.727	91.7223		0.483122
	264.473	136.128	176.734	153.23	262.03	146.805	125.567	124.093	184.949	215.125		0.294308	1
	481.128	263.53	149.273	141.798	156.334	136.145	93.3634	177.645	150.584	152.058		0.583043
	162.315	184.387	251.257	248.111	246.392	225.811	332.435	219.652	215.57	181.13		0.212136	1
	158.834	150.399	154.296	114.519	82.8517	123.908	92.9632	151.427	113.106	160.654		0.219961	1
	209.405	218.728	248.674	212.871	180.127	144.71	113.787	120.816	162.987	201.69		0.246797	1
	165.06	83.9008	83.2106	92.7402	52.7551	116.315	167.037	91.476	108.473	83.1023		0.350531
	95.2296	116.438	133.542	141.405	270.138	148.069	114.017	249.387	279.554	91.9177		0.446714
	256.929	206.933	289.211	174.496	235.394	241.279	162.3	181.179	249.231	140.387		0.224499	1
	232.588	212.328	396.434	183.71	287.813	234.308	322.51	256.332	242.688	185.833		0.255724	1
	65.1542	87.3409	223.996	275.998	206.556	213.258	207.277	176.439	183.192	211.372		0.342865
	122.557	126.809	159.481	196.615	106.432	169.888	190.486	231.913	185.74	222.673		0.248003	1
	68.0758	35.3685	194.312	437.06	232.752	355.518	135.95	270.284	196.459	300.889		0.560311
	Path_length											#DIV/0!	#DIV/0!
	878.275	731.824	974.968	751.612	677.446	710.72	789.159	780.097	757.157	1022.01		0.141725	1	Intraclass Correlation			167.796	465.106	15.7818	96.6667	16.8301
	1676.55	1397.2	1519.12	1511.11	1454.05	1610.34	1996.72	1679.77	1483.49	1444.46		0.111667	1
	974.638	828.201	787.972	751.218	758.618	741.138	726.131	693.725	758.062	693.153		0.106456	1	ICC Case	2
	1070.56	1189.31	1244.53	1148.49	1117.68	1494.42	1352.5	1300.52	1118.54	1186.79		0.105669	1	ICC Type	1
	1288.63	1448.59	1307.21	1362.37	1297.85	1687.77	1351.87	1188.1	1205.04	1313.93		0.105303	1	Alpha	0.05
	614.086	917.238	651.902	569.01	634.124	614.593	566.528	629.171	691.577	717.795		0.154191	1
	781.225	919.978	690.315	777.685	651.549	758.995	667.124	734.532	656.235	817.19		0.113277	1	ICC	0.729298
	1006.17	1318.52	1372.47	1109.28	1468.05	1313.06	1055.25	1110.57	1176.69	996.159		0.138268	1	lower	0.616706
	1258.55	955.122	1184.65	996.423	1130.87	1481.19	1347.56	1227.86	1008.94	914.104		0.160066	1	upper	0.834852
	1201.33	1554.7	1568.21	1452.17	1521	1813.5	1291.05	1580.67	1153.98	1089.78		0.161687	1
	1254.44	1650.83	2012.91	1284.77	1314.92	2237.25	1700.45	1395.58	1850.29	1660.05		0.202122	1
	998.406	1048.14	1115.11	1032.08	839.926	1029.01	1377.64	886.57	990.212	843.939		0.154009	1
	1029.87	1023.53	910.355	1060.13	847.49	1087.46	954.799	933.034	983.041	1049.64		0.0768141	1
	1202.78	1144.1	1790.26	1355.37	1145.4	1120.7	1085.83	1243.19	1049.96	1292.63		0.172217	1
	1246.85	1404.65	1181.45	1175.48	1317.55	1143.36	1359.1	1155.63	1514.1	1228.84		0.0965762	1
	860.899	564.463	684.111	666.912	548.734	669.508	716.9	660.533	681.895	541.117		0.143345	1
	1957.28	1238.24	1429.24	1222.85	1192.61	1215.95	1240.05	1550	1214.67	1352.09		0.175825	1
	1022.37	714.742	735.84	1250.88	1001.19	720.714	857.91	657.877	833.803	821.755		0.211159	1
	932.667	793.244	939.333	973.931	980.827	800.772	716.033	645.299	747.231	925.066		0.141484	1
	1633.56	1147.91	1125.82	838.246	1056.85	926.09	1069.79	1062.84	925.043	1078.5		0.198787	1
	811.786	923.552	1016.28	1072.84	964.835	832.61	809.042	984.804	808.214	786.425		0.115368	1
	680.125	664.731	773.487	626.23	534.718	602.357	584.576	623.804	498.366	634.997		0.123344	1
	1372.07	675.447	1170.51	916.452	739.529	856.685	638.049	598.27	721.14	666.577		0.303549
	1217.49	629.025	645.886	710.973	531.083	867.212	770.44	658.892	625.21	652.937		0.264853	1
	873.505	798.425	878.095	878.183	843.868	741.934	617.077	660.812	699.947	778.464		0.12205	1
	1080.81	832.865	1241.67	838.569	905.634	844.98	829.466	829.927	893.232	839.28		0.151542	1
	944.308	730.578	867.472	772.8	651.957	735.328	766.42	749.979	663.796	663.316		0.122803	1
	713.195	905.354	784.508	983.713	939.448	854.622	902.552	908.336	824.917	1667.57		0.279034	1
	705.158	584.469	724.401	773.268	667.582	772.187	618.182	656.919	564.06	787.633		0.117302	1
	1184.55	774.348	863.667	1354.64	651.038	914.588	609.179	863.548	774.513	764.748		0.264036	1
	MaxSpeed											#DIV/0!	#DIV/0!
	130.193	127.907	218.71	140.132	180	130.26	177.595	126.298	142.256	218.87		0.231846	1	Intraclass Correlation			91.4373	253.451	32.7989	60	46.5893
	462.242	240.753	206.003	209.259	217.949	250.796	327.354	274.084	217.061	238.422		0.296925	1
	138.973	366.902	133.258	119.47	126.863	116.957	156.474	124.181	121.81	205.509		0.478197		ICC Case	2
	193.504	193.226	234.184	209.07	196.493	338.461	220.737	218.653	229.717	147.75		0.224585	1	ICC Type	1
	274.446	203.369	258.397	318.831	191.123	344.109	207.751	187.919	196.589	353.236		0.259347	1	Alpha	0.05
	105.134	140.49	78.0165	104.707	117.258	160.746	85.0467	88.9777	307.346	239.465		0.52589
	133.934	145.901	120.222	118.492	99.6139	128.581	88.2226	151.187	98.8418	183.143		0.224726	1	ICC	0.221702
	169.885	224.907	248.618	182.902	317.063	564.605	240.847	249.343	187.972	129.599		0.483992		lower	0.120748
	252.868	147.993	191.97	188.417	153.146	313.998	342.894	209.835	168.65	154.631		0.324984		upper	0.377413
	162.097	238.646	196.69	177.945	334.96	296.709	179.551	284.195	185.271	158.5		0.284941	1
	189.018	260.922	482.252	293.827	287.846	488.035	448.716	245.86	297.016	257.915		0.329199
	178.875	201.386	138.647	164.605	121.169	193.756	280.99	132.943	143.983	105.421		0.306959
	172.054	123.447	110.732	145.968	106.765	155.738	118.495	113.153	156.575	142.103		0.170012	1
	179.064	205.458	279.793	191.846	159.776	175.234	232.805	228.276	194.213	210.399		0.168626	1
	245.547	230.168	189.029	190.442	197.669	193.675	225.608	151.574	232.123	162.812		0.153336	1
	250.799	107.851	180.793	104.066	109.456	94.0692	136.075	91.7333	111.962	104.61		0.387282
	1349.26	236.72	298.01	216.329	234.682	216.543	273.443	254.254	206.974	206.157		1.00975
	253.891	134.113	145.651	379.58	249.82	113.84	281.142	124.761	228.802	263.687		0.394898
	196.123	156.363	163.465	162.253	209.556	161.289	114.04	98.9674	118.847	169.32		0.227178	1
	330.342	214.454	273.395	321.846	195.737	227.882	305.672	181.374	211.361	198.737		0.229229	1
	172.86	161.728	160.547	195.468	175.469	159.511	147.048	186.769	130.965	156.96		0.114085	1
	186.161	105.237	132.593	117.895	94.9757	100.126	132.573	128.572	90.1182	106.03		0.23511	1
	201.314	114.046	343.031	204.576	148.949	169.15	97.4296	174.412	128.218	110.429		0.423852
	233.369	128.137	115.421	171.081	130.356	187.625	173.827	135.922	113.274	140.952		0.248188	1
	280.855	145.346	182.161	150.444	189.502	258.27	137.397	178.781	165.839	159.152		0.259494	1
	280.021	286.48	224.986	154.183	171.707	138.8	145.963	175.414	177.75	161.831		0.280042	1
	182.711	132.124	161.286	169.533	99.2763	142.336	165.578	128.222	122.636	139.871		0.175553	1
	205.189	212.709	170.121	147.874	202.448	121.25	109.59	215.963	149.059	502.949		0.549236
	189.592	119.396	118.225	217.98	148.051	163.149	127.099	113.806	180.043	254.375		0.290401	1
	310.039	298.648	481.477	463.996	125.09	257.406	98.7673	224.126	108.685	152.051		0.551809
	AP_ML_RangeRatio											#DIV/0!	#DIV/0!
	1.45317	1.50225	1.0251	1.10347	0.842676	1.51764	1.79064	0.996786	1.28448	1.27177		0.227878	1	Intraclass Correlation			0.596004	1.65204	26.885	73.3333	38.1952
	1.49182	0.947808	1.51104	1.32885	2.18856	1.29027	1.78653	1.67391	1.74783	1.43067		0.218136	1
	1.19604	1.07717	1.51169	1.44119	1.72869	1.7475	1.69994	1.19026	2.18866	1.71994		0.217367	1	ICC Case	2
	1.04484	2.27722	1.2295	1.17786	1.24681	1.3298	1.64532	1.40817	1.10246	1.79003		0.266364	1	ICC Type	1
	1.50688	1.44137	1.10215	1.56846	1.54984	1.63966	1.44543	2.00115	1.26359	1.48678		0.156864	1	Alpha	0.05
	1.53054	2.08936	1.36313	1.54797	1.08839	1.55549	1.11564	1.48025	1.20812	2.13104		0.238839	1
	1.21868	1.00186	0.96101	1.4243	1.22219	1.15108	0.709502	0.731684	1.18758	0.929015		0.216727	1	ICC	0.237752
	1.9191	1.67712	1.69631	1.80014	1.29926	3.09752	1.43373	0.92318	2.09114	1.4956		0.332425		lower	0.133028
	1.58253	1.01728	1.49102	1.05958	1.04732	2.0969	0.979683	1.14113	1.44916	1.16057		0.271126	1	upper	0.396545
	1.63086	1.37836	1.33887	1.39009	1.27692	1.10224	1.28843	1.64645	1.09948	1.4209		0.136093	1
	1.72209	2.06136	2.21474	1.78408	1.74222	2.13267	1.6718	1.9145	1.50135	1.15866		0.175623	1
	1.21544	1.24223	1.338	1.1489	1.58717	1.03091	1.13234	1.07573	1.27132	1.0145		0.141347	1
	1.01681	1.34398	1.53005	1.14749	1.22528	1.0089	1.16711	1.29769	1.28587	0.983378		0.143739	1
	1.15724	1.4122	1.3749	1.89696	1.51983	1.55167	1.11961	1.97634	1.31793	1.78398		0.195528	1
	1.38615	1.39994	1.23933	1.24107	1.18064	0.874738	1.25333	1.80485	1.47838	1.09729		0.19071	1
	1.9809	1.77324	2.64204	1.28261	2.70375	2.03293	0.815442	1.47907	1.75011	3.15278		0.361567
	2.31377	2.28631	3.80596	1.78967	2.36825	1.68224	1.35596	1.78949	2.14908	1.56262		0.326532
	1.18156	1.19802	1.63355	2.41119	1.15267	1.50519	1.95511	1.13648	1.18531	1.47101		0.284099	1
	2.69662	1.21654	1.41317	1.01404	1.44893	1.23051	0.785382	1.3789	1.12091	1.43827		0.371503
	0.971664	1.53452	0.932151	1.27766	0.925992	1.3175	1.81427	1.25493	0.887561	1.08561		0.251768	1
	2.52036	1.23294	1.45238	1.05897	1.65365	1.20488	2.22708	1.40193	1.40895	1.14421		0.314382
	1.44829	1.01792	0.96369	0.989077	0.86934	1.19475	1.04175	1.29757	1.4122	1.76878		0.233598	1
	1.46062	1.55461	1.29941	1.4567	1.57865	1.09992	0.969583	1.60409	1.36924	1.5911		0.155805	1
	1.31978	1.9311	1.78406	1.99562	1.40345	1.81881	1.16963	1.82692	1.91529	1.65911		0.170071	1
	1.06898	1.40273	1.49852	2.51606	2.1057	1.23357	1.36974	2.5802	2.63156	1.15311		0.359893
	2.65722	2.58004	2.3223	1.89131	1.70843	1.34568	1.62083	1.43729	2.20009	1.39831		0.257402	1
	1.19515	1.63025	1.95822	0.892251	1.53109	0.929197	2.0692	1.03352	1.38036	1.49689		0.288609	1
	2.71334	6.55219	1.94752	1.58213	1.45442	1.88099	1.9308	2.19954	1.39608	3.72439		0.618888
	1.4313	1.43802	1.30402	1.77268	0.856743	1.14475	1.08213	1.36481	1.31274	0.962081		0.209724	1
	5.18762	7.0598	3.3504	1.95376	1.65804	1.48932	1.66687	0.852696	1.12677	2.82888		0.732879
	LDD											#DIV/0!	#DIV/0!
												#DIV/0!	#DIV/0!	Intraclass Correlation			#DIV/0!	#DIV/0!	#DIV/0!	0	#DIV/0!
												#DIV/0!	#DIV/0!
												#DIV/0!	#DIV/0!	ICC Case	2
												#DIV/0!	#DIV/0!	ICC Type	1
												#DIV/0!	#DIV/0!	Alpha	0.05
												#DIV/0!	#DIV/0!
												#DIV/0!	#DIV/0!	#VALUE!	#VALUE!
												#DIV/0!	#DIV/0!	#VALUE!	#VALUE!
												#DIV/0!	#DIV/0!	#VALUE!	#VALUE!
												#DIV/0!	#DIV/0!
												#DIV/0!	#DIV/0!
												#DIV/0!	#DIV/0!
												#DIV/0!	#DIV/0!
												#DIV/0!	#DIV/0!
												#DIV/0!	#DIV/0!
												#DIV/0!	#DIV/0!
												#DIV/0!	#DIV/0!
												#DIV/0!	#DIV/0!
												#DIV/0!	#DIV/0!
												#DIV/0!	#DIV/0!
												#DIV/0!	#DIV/0!
												#DIV/0!	#DIV/0!
												#DIV/0!	#DIV/0!
												#DIV/0!	#DIV/0!
												#DIV/0!	#DIV/0!
												#DIV/0!	#DIV/0!
												#DIV/0!	#DIV/0!
												#DIV/0!	#DIV/0!
												#DIV/0!	#DIV/0!
												#DIV/0!	#DIV/0!
	AP_LA											#DIV/0!	#DIV/0!
	18.2383	18.8088	41.0644	22.9675	19.1856	22.0601	19.9032	17.0727	16.1514	26.0597		0.328236		Intraclass Correlation			8.75729	24.274	29.9242	56.6667	34.2636
	43.2374	23.9403	27.055	34.7283	40.1892	35.0703	64.2935	28.2327	19.739	28.9336		0.367694
	22.2641	29.9651	21.0209	22.5682	35.6691	28.3683	22.429	20.6553	23.2812	42.9664		0.275078	1	ICC Case	2
	27.3297	21.6481	27.6676	30.1457	22.6147	45.1647	49.5748	35.5876	26.2979	39.6552		0.293474	1	ICC Type	1
	40.9476	23.3334	19.7963	26.8897	36.4627	31.5481	27.0014	25.4055	30.0813	26.7745		0.216019	1	Alpha	0.05
	17.3588	38.9476	17.7749	20.2192	23.9488	22.1324	16.7983	19.6506	20.7176	43.5165		0.387766
	17.1591	14.4724	13.3955	17.8322	11.6787	17.4741	10.2787	15.1467	16.7062	12.8211		0.178213	1	ICC	0.293376
	27.2311	29.9881	37.2745	24.8092	34.2622	56.668	24.5712	21.5684	35.7837	27.0219		0.31728		lower	0.177143
	25.8481	23.7786	30.2825	16.7271	23.9102	43.155	26.0257	22.9334	27.536	26.8322		0.25444	1	upper	0.459647
	22.6003	30.2068	19.1605	20.6941	19.4546	26.641	22.4349	42.2863	20.6592	23.77		0.283407	1
	22.6274	32.8386	88.542	25.9026	25.1163	46.8192	27.3391	45.3387	26.5167	27.628		0.54262
	18.5823	15.7853	30.1904	20.3054	23.8582	22.9005	41.5999	16.7377	27.1758	17.2738		0.337929
	14.404	29.0224	28.0575	18.0212	24.7673	16.6218	16.7127	17.5297	18.8266	18.2918		0.253393	1
	26.2521	24.5092	28.3527	24.9013	18.2578	23.5025	20.9669	33.7724	22.1257	35.9396		0.213598	1
	30.9942	14.8453	16.8362	18.3757	19.363	16.6454	23.7701	22.7347	24.8922	17.7122		0.239159	1
	37.0029	25.9988	22.3329	19.5853	18.6983	27.1352	27.7271	19.8626	29.9581	19.8885		0.236463	1
	66.71	34.045	34.9764	23.6467	18.1494	25.506	25.5956	36.6021	34.1712	25.2534		0.414762
	28.5136	25.5604	30.7593	53.2726	22.6071	22.0155	34.98	19.0417	23.6479	24.8814		0.345094
	50.8798	19.4133	17.1079	17.3929	20.7882	13.5657	16.6817	12.8251	17.299	23.5726		0.523923
	25.3076	29.9943	17.5417	19.9101	21.4076	33.0734	27.1751	17.6114	28.2211	23.795		0.21694	1
	17.7797	22.2383	22.49	22.7381	17.2653	24.5859	14.629	20.4841	19.2921	18.2963		0.153476	1
	20.7601	19.3576	16.8031	15.3898	13.2204	16.9839	15.97	26.3948	11.1745	22.3868		0.251849	1
	25.6371	20.0756	21.6998	22.7759	24.5787	15.5136	13.6155	15.7188	21.8348	19.3307		0.200816	1
	16.3319	14.9273	13.7021	17.565	11.0855	19.7662	14.6512	14.7218	24.6082	15.388		0.228535	1
	8.88552	15.9944	14.5236	20.8707	33.4666	11.1884	14.1925	17.5008	18.9937	15.7016		0.392297
	32.3723	37.0296	32.0674	38.8024	25.1403	22.1759	24.366	29.0493	41.6293	20.2352		0.242142	1
	24.6354	24.1404	42.1774	22.5856	32.8125	24.0241	47.3986	21.9335	31.4672	24.3271		0.30059
	22.3222	46.9634	30.2801	37.2674	37.1051	39.9264	42.3369	45.0352	19.8081	74.1187		0.383932
	15.623	17.9742	15.742	15.8647	16.2799	19.7478	21.4785	29.4842	21.5065	22.6779		0.22304	1
	39.9603	31.7177	56.734	36.5837	32.7902	23.0717	16.5122	28.9435	19.828	24.4771		0.375094
	ML_LA											#DIV/0!	#DIV/0!
	15.6488	10.5314	31.885	16.6422	21.2361	20.4694	19.7482	26.4455	18.0458	33.034		0.334362		Intraclass Correlation			5.1277	14.2132	24.1681	80	25.2735
	41.7431	28.3593	21.5993	21.0219	22.3028	26.2617	35.7146	21.839	25.8774	23.1706		0.256452	1
	16.7358	33.3253	15.0849	17.7404	23.8208	14.8228	15.266	16.0133	14.7878	19.0108		0.313185		ICC Case	2
	28.8045	19.9692	24.1682	33.9437	25.103	38.5869	33.5253	27.7869	23.0771	20.5009		0.224636	1	ICC Type	1
	27.9785	20.6892	26.3663	25.3418	27.2264	28.3696	26.3679	15.2854	27.3026	32.1582		0.180367	1	Alpha	0.05
	20.5015	20.7198	12.7413	10.9115	22.6057	23.9265	18.6227	19.7146	21.9359	15.1968		0.232458	1
	18.6916	17.4658	16.7991	23.039	8.51461	13.5732	16.3655	13.7147	19.4527	20.9993		0.247187	1	ICC	0.298707
	15.7338	27.3054	30.8406	22.5553	33.8767	19.5451	22.8269	22.234	22.0059	22.9633		0.221926	1	lower	0.181446
	21.7392	14.5104	19.2544	20.4318	23.9509	19.5156	33.8824	20.3395	25.8617	14.5095		0.264116	1	upper	0.465497
	19.3979	22.0997	21.3764	13.5856	23.5782	22.2739	24.2679	28.3875	21.7422	18.3698		0.181603	1
	20.3573	23.0592	29.6488	24.7343	26.5533	32.3849	21.6323	28.5096	32.2284	21.0579		0.174298	1
	16.9013	20.1469	16.6688	21.6515	18.0966	25.695	32.219	25.2133	28.9005	21.1464		0.230472	1
	24.742	20.5711	15.1494	28.3789	17.9413	25.5611	18.992	17.2839	18.0332	18.8322		0.206678	1
	22.4169	20.2208	24.8978	16.6434	21.4156	20.1724	18.7757	20.9055	19.2884	17.4529		0.118898	1
	25.9359	18.7764	24.1559	18.812	16.2768	16.5404	24.1784	15.5517	30.6094	20.7248		0.232745	1
	32.9676	13.3142	18.4743	16.6021	10.4777	15.835	22.2458	13.9501	12.0867	17.4704		0.372103
	33.4049	25.1164	10.7697	18.3594	19.7419	16.3788	21.6468	21.279	16.9596	20.2352		0.292027	1
	22.6996	20.0297	16.6863	24.1417	31.7076	15.123	16.0411	23.2449	29.1546	17.27		0.261691	1
	13.9017	20.1646	16.291	23.5561	13.8325	17.6157	17.4488	16.9188	15.2085	16.8927		0.169789	1
	28.9084	21.1164	28.6369	22.4987	20.0762	20.3868	18.5103	20.0188	30.6955	17.6377		0.207679	1
	13.2456	22.4512	16.1943	18.8984	21.6846	20.5622	23.2059	19.1558	16.2548	23.1281		0.173309	1
	17.9799	23.5917	19.8147	14.2438	13.8377	13.0157	16.4195	16.5988	13.9605	12.8583		0.212219	1
	21.2177	13.5047	20.6638	19.4678	13.6079	18.0172	15.807	12.1724	14.1658	17.0826		0.193976	1
	17.0558	9.5293	7.83394	11.5178	8.96407	13.1817	16.9268	13.1841	12.153	11.0683		0.254946	1
	11.1092	9.35801	13.557	10.8355	12.5753	12.4341	13.3489	10.0264	14.3164	12.7953		0.135038	1
	12.2042	17.465	25.0191	25.55	17.7224	20.9819	15.252	19.0887	19.0861	17.3717		0.215117	1
	25.5451	24.1788	22.8596	22.6351	19.2298	25.0434	21.6849	33.4646	19.4287	19.2592		0.182551	1
	9.40676	9.59803	19.3636	25.8591	20.3266	26.7174	20.7157	15.3484	22.7985	19.325		0.314587
	16.0614	18.1738	12.0182	16.8825	14.0291	17.9711	17.3678	21.2632	19.4519	35.7332		0.342164
	8.84729	4.18246	14.8354	31.409	22.4367	25.6165	12.7699	34.115	25.9464	15.4674		0.503855
	Amaxdev											#DIV/0!	#DIV/0!
	15.4884	17.7989	32.6178	17.7573	13.4851	18.996	30.8094	18.9057	21.4193	35.2362		0.346301		Intraclass Correlation			5.504	15.2563	21.5405	86.6667	23.5884
	35.7037	25.0056	22.1767	22.8228	29.0896	25.0179	32.593	29.0558	22.0717	24.6097		0.173102	1
	17.996	35.429	21.7814	20.9901	36.1374	21.2609	17.3959	12.8994	21.5605	27.1714		0.324514		ICC Case	2
	30.6554	30.1226	23.0448	21.6387	19.8519	31.8999	36.7405	28.3918	27.5207	22.1192		0.198797	1	ICC Type	1
	35.5438	23.2554	21.8877	26.2683	26.5712	29.0104	19.5967	27.1634	20.6321	32.1106		0.194207	1	Alpha	0.05
	21.4341	26.0239	12.79	21.7169	21.0541	22.7157	18.1111	20.4804	20.7464	30.354		0.213016	1
	14.5064	19.8194	25.1068	20.7184	13.0823	21.5984	16.845	22.0794	15.0112	16.1007		0.212344	1	ICC	0.34337
	28.8052	27.0725	30.7441	22.7139	28.221	31.9081	20.7972	22.8556	25.6576	20.7819		0.155412	1	lower	0.219353
	20.7306	15.9124	21.4071	23.1278	24.1439	27.4861	29.1852	20.0768	20.9357	18.6722		0.179335	1	upper	0.51218
	21.7229	25.7827	19.8195	25.3961	26.4334	25.7756	17.106	40.38	17.3422	26.9191		0.270625	1
	21.7874	35.0145	58.0287	31.773	27.9098	51.3484	42.0596	41.8466	30.2103	31.9669		0.299056	1
	20.441	27.1801	17.0831	21.0854	24.5362	20.1829	23.5678	18.7323	21.9838	16.0436		0.161407	1
	13.5912	14.6834	15.9102	24.2708	20.913	17.7752	14.4829	14.5725	16.047	21.4275		0.208792	1
	26.3957	20.6404	31.1822	20.3045	21.5329	20.2048	21.1652	25.7012	22.6358	19.3074		0.163097	1
	19.9282	25.0098	22.3667	22.0717	21.0094	18.9428	18.2593	22.7195	23.1017	17.3367		0.114849	1
	24.8515	18.4634	29.1699	20.3902	26.7375	21.2158	21.3052	19.0546	17.6648	35.5408		0.241459	1
	39.3286	36.8743	32.1151	24.4981	25.2524	24.1716	24.7944	37.8833	31.0462	24.1209		0.20794	1
	26.9063	17.4611	18.6984	28.738	18.3722	23.7738	23.2892	18.4551	15.5754	15.7602		0.224776	1
	24.3378	16.9137	15.6147	16.1753	16.8826	22.4504	17.5681	15.4935	19.7648	21.1991		0.166935	1
	29.7447	27.793	26.7243	24.1589	21.0211	16.6895	22.8705	23.7598	24.4908	16.6972		0.184895	1
	21.2917	19.6878	26.3027	25.7061	24.5581	26.4241	24.8278	24.389	19.1495	17.6173		0.14154	1
	19.3273	15.1904	14.4941	16.1126	14.0159	17.2938	15.4037	17.0076	17.3636	18.5454		0.105259	1
	24.9177	22.5523	22.2492	20.9903	19.2677	13.5745	12.5072	22.2808	16.234	17.6218		0.214984	1
	16.6037	16.5342	14.5767	16.4129	11.6243	17.7659	20.4788	17.7678	18.3008	20.1025		0.151836	1
	16.3166	18.1877	16.0288	30.2037	35.7951	17.544	20.5542	28.5852	35.2758	16.0766		0.346782
	24.1925	22.6114	30.7792	31.7048	26.8757	26.9708	23.9774	23.8107	38.703	16.7387		0.225192	1
	21.9086	25.5529	29.4675	21.081	30.8652	20.4148	39.9775	22.4769	22.4618	23.7509		0.235793	1
	14.2392	26.4354	26.2792	19.5839	25.7484	27.2045	21.0036	16.3805	19.1442	44.7978		0.356227
	17.5505	22.7364	23.4139	20.0685	13.6941	17.1775	27.2612	22.8912	19.8392	19.2187		0.188659	1
	38.1753	31.0426	41.3224	27.6903	33.315	29.4277	16.2562	29.8201	19.4355	29.2817		0.255021	1
	Pmaxdev											#DIV/0!	#DIV/0!
	23.3677	16.4152	28.1552	22.1739	18.1444	24.0885	26.6602	20.0773	19.4423	19.4495		0.173185	1	Intraclass Correlation			8.44546	23.4096	28.5282	63.3333	35.0201
	42.2986	23.2292	27.4102	21.4739	36.7458	29.2229	52.1375	35.7702	39.3685	21.2342		0.308598
	18.941	16.6181	22.3928	20.942	22.5248	19.7076	17.9307	16.8228	23.0239	25.5949		0.144355	1	ICC Case	2
	26.6758	36.2558	33.1008	22.1867	22.193	29.3247	30.6652	26.5766	19.6434	32.1938		0.19337	1	ICC Type	1
	27.2091	26.6889	17.8591	29.447	22.8584	26.262	26.236	25.9004	23.8996	22.8716		0.12877	1	Alpha	0.05
	15.2197	34.3139	22.1798	19.4876	16.2924	16.1237	13.9388	18.5755	15.7803	32.5498		0.354794
	16.8839	20.2106	14.7783	20.9388	13.5828	13.8092	19.3981	16.6057	15.7446	15.334		0.157089	1	ICC	0.232417
	20.0303	29.3947	29.1636	28.5328	30.3784	62.2357	21.4414	21.0349	39.4706	25.7048		0.405488		lower	0.128426
	23.4449	17.0296	22.2338	17.7759	17.578	55.0931	24.4976	20.6014	28.01	17.6039		0.466751		upper	0.390774
	19.6893	22.3265	22.6555	24.5958	24.5737	29.4818	28.8311	23.3214	17.7805	19.0423		0.166758	1
	35.1093	35.2384	55.5056	38.1167	30.106	51.9373	21.6984	24.3131	30.2639	24.0817		0.329537
	17.9033	19.4616	21.6288	19.5353	22.9748	22.6321	35.4561	17.3617	20.8696	17.1991		0.247657	1
	20.688	19.5134	19.3284	14.8387	12.6035	19.7672	20.877	20.8167	13.6688	18.4976		0.173831	1
	18.616	25.0091	25.3598	24.2078	19.3307	21.8582	15.9395	28.2075	17.5178	30.2003		0.209662	1
	28.5381	23.6129	20.5568	24.4195	15.7751	18.9559	22.8852	23.7493	29.5287	18.9135		0.189557	1
	49.6062	23.4407	33.2942	27.0458	25.4666	32.5065	24.8381	24.8047	29.7643	35.0538		0.255546	1
	91.0981	31.5073	44.3485	25.0287	31.0571	21.6302	21.1558	31.5833	24.3089	26.1494		0.601151
	17.4864	16.8064	28.1238	70.3391	25.8267	14.8398	37.4519	19.8238	24.1078	18.4206		0.605694
	52.106	23.9141	19.7428	16.7165	25.8731	14.3761	13.567	15.8066	20.8206	18.655		0.50748
	28.0856	22.7021	14.0283	12.1972	15.0577	27.35	24.9748	15.8351	17.5889	14.5158		0.309918
	27.692	19.4109	23.8705	25.3856	28.2049	18.095	39.0971	19.5923	22.1899	22.6243		0.248915	1
	19.4962	18.4181	19.9228	14.2007	10.89	14.8334	15.7411	16.9385	14.2983	18.533		0.17486	1
	28.454	19.7572	22.7703	20.4029	17.3063	17.0389	12.9469	16.3941	16.5678	27.0278		0.248374	1
	25.0702	15.5082	13.0264	19.8539	10.7226	17.2455	19.3164	13.049	17.0731	15.9229		0.246286	1
	14.2523	18.7864	19.728	19.7303	21.9431	17.161	17.7879	24.6081	25.5056	16.1917		0.183123	1
	41.3099	45.3648	41.1569	19.5164	20.1028	25.5741	19.2752	21.2439	29.3373	16.6419		0.385413
	19.8752	24.1165	29.8242	20.8233	18.797	17.7829	24.1547	27.213	19.1995	23.0943		0.174199	1
	17.0361	45.1502	24.4544	29.9274	29.3072	30.0362	37.4958	40.3706	22.7035	41.1047		0.28517	1
	20.6045	13.6319	19.2468	25.3279	18.1561	16.0064	15.2515	17.0494	26.6279	24.7365		0.231008	1
	22.3363	12.9062	34.1324	52.5788	19.4019	26.6289	17.8354	31.9626	16.4144	40.6795		0.451923
	AP_MPF											#DIV/0!	#DIV/0!
	0.566781	0.283851	0.369315	0.182716	0.445824	0.108899	0.1199	0.476483	0.176414	0.371062		0.51621		Intraclass Correlation			0.120743	0.334684	34.5649	50	35.3668
	0.35342	0.440287	0.376374	0.402736	0.463399	0.332977	0.446913	0.207706	0.506899	0.447589		0.214753	1
	0.354661	0.363499	0.204818	0.195978	0.115587	0.226225	0.316222	0.253029	0.220934	0.157001		0.340405		ICC Case	2
	0.426347	0.263542	0.29583	0.338781	0.446705	0.554702	0.267949	0.346136	0.349618	0.411761		0.245189	1	ICC Type	1
	0.412834	0.290981	0.631443	0.437321	0.305419	0.556507	0.645699	0.301157	0.455509	0.400057		0.295372	1	Alpha	0.05
	0.16534	0.171631	0.229709	0.138235	0.145012	0.194644	0.160155	0.14489	0.20189	0.253838		0.214479	1
	0.25463	0.181083	0.17936	0.12914	0.234448	0.473982	0.267832	0.274909	0.208287	0.289474		0.375813		ICC	0.235577
	0.364497	0.346763	0.442198	0.408316	0.662098	0.536659	0.486228	0.489017	0.313823	0.323909		0.250404	1	lower	0.131835
	0.302312	0.280202	0.420999	0.412658	0.35132	0.227604	0.365964	0.37104	0.265599	0.344132		0.190431	1	upper	0.393441
	0.246779	0.393252	0.532229	0.330894	0.284376	0.563114	0.463976	0.32085	0.38306	0.398674		0.263269	1
	0.314039	0.184261	0.272974	0.299184	0.350516	0.479788	0.476052	0.378975	0.433775	0.311384		0.268224	1
	0.547376	0.399739	0.337564	0.381589	0.227247	0.398004	0.448333	0.274195	0.386243	0.236774		0.271299	1
	0.622053	0.791869	0.37073	0.544489	0.344505	0.666425	0.625976	0.325191	0.405612	0.363055		0.325665
	0.662007	0.42002	0.396406	0.566094	0.304637	0.330936	0.321071	0.357327	0.230598	0.408728		0.320044
	0.588879	0.33522	0.25851	0.169176	0.517792	0.785675	0.287311	0.195942	0.177968	0.45192		0.542943
	0.340135	0.14977	0.189985	0.127263	0.117802	0.128817	0.33276	0.281858	0.294109	0.09255		0.469547
	0.498216	0.252373	0.201182	0.347951	0.504995	0.356439	0.479147	0.497595	0.3641	0.342577		0.280357	1
	0.424604	0.413016	0.292739	0.326907	0.313515	0.349068	0.272687	0.214254	0.415358	0.546782		0.266808	1
	0.248573	0.367159	0.286036	0.537156	0.281762	0.469369	0.364116	0.165676	0.445789	0.274209		0.33194
	0.39028	0.357422	0.518335	0.284285	0.52075	0.60776	0.690178	0.317626	0.35342	0.62142		0.307963
	0.445828	0.360525	0.242456	0.450843	0.43316	0.435265	0.366395	0.332099	0.28085	0.297819		0.206911	1
	0.234672	0.219505	0.304421	0.484511	0.246299	0.233218	0.290036	0.31	0.124091	0.099668		0.419823
	0.397712	0.182666	0.239889	0.409439	0.202496	0.331609	0.35701	0.206268	0.224687	0.324798		0.298172	1
	0.560984	0.345814	0.297618	0.283631	0.502773	0.263248	0.341957	0.239506	0.174495	0.457145		0.355839
	0.489918	0.468343	0.232376	0.236227	0.108323	0.163335	0.175823	0.096502	0.08901	0.647717		0.720144
	0.257154	0.339913	0.248646	0.338087	0.32765	0.172499	0.242255	0.327777	0.385106	0.393475		0.23192	1
	0.583862	0.12931	0.157035	0.324726	0.13452	0.254244	0.188932	0.321507	0.214713	0.148356		0.565614
	0.443304	0.435208	0.256741	0.452932	0.259462	0.384028	0.365865	0.360241	0.403947	0.529292		0.217966	1
	0.209824	0.374885	0.587375	0.169615	0.314617	0.532752	0.194905	0.15644	0.105264	0.301638		0.550603
	0.489548	0.57833	0.631432	0.656606	0.190641	0.231251	0.213264	0.319023	0.267889	0.181022		0.511376
	ML_MPF											#DIV/0!	#DIV/0!
	0.409221	0.426895	0.478521	0.310158	0.325478	0.428863	0.342269	0.287332	0.316341	0.369136		0.171344	1	Intraclass Correlation			0.135688	0.376108	25.3038	70	25.1402
	0.673005	0.870101	0.788679	0.92359	0.900016	0.45857	0.608614	0.815796	1.0503	0.76349		0.217166	1
	0.590235	0.541551	0.611108	0.321952	0.272614	0.56713	0.617878	0.470429	0.563078	0.297011		0.281461	1	ICC Case	2
	0.285609	0.912564	0.721921	0.368352	0.474159	0.60242	0.440967	0.370398	0.546264	0.72588		0.360505		ICC Type	1
	0.445535	0.77266	0.5254	0.541684	0.515196	0.614299	0.682048	0.731494	0.357128	0.544494		0.224426	1	Alpha	0.05
	0.507674	0.709874	0.703055	0.219935	0.339926	0.563101	0.351923	0.401909	0.384702	0.440771		0.343925
	0.665354	0.653792	0.461719	0.537914	0.338307	0.521406	0.290039	0.206608	0.245488	0.635669		0.38306		ICC	0.46009
	0.577344	0.578109	0.520386	0.554184	0.7677	0.744088	0.607382	0.353032	0.642715	0.345964		0.245844	1	lower	0.326453
	0.685985	0.478828	0.794296	0.734455	0.547163	0.76354	0.658167	0.673172	0.701026	0.772938		0.147465	1	upper	0.622982
	0.887563	0.675187	0.764459	1.0478	0.72058	0.987734	0.958957	0.670725	0.929191	0.831059		0.159654	1
	0.589283	0.833409	0.335918	0.748571	0.506357	0.74253	0.794082	0.565009	0.596104	0.529309		0.246867	1
	0.440155	0.471553	0.688065	0.551114	0.383902	0.424565	0.447368	0.332128	0.6593	0.414674		0.241561	1
	0.59402	0.510786	0.599738	0.645498	0.574589	0.770521	0.608886	0.778725	0.592904	0.722754		0.138868	1
	0.472872	0.747245	0.494173	0.652868	0.551761	0.620119	0.54445	0.75439	0.476627	0.854212		0.215121	1
	0.773159	0.943368	0.63138	0.769546	0.839697	0.694276	1.00752	0.850759	1.12574	0.967709		0.176231	1
	0.52688	0.47575	0.510266	0.362229	0.429525	0.30251	0.293601	0.297957	0.385725	0.488304		0.224147	1
	0.579739	0.608108	0.725174	0.540087	0.589716	0.486007	0.505534	0.41664	0.5481	0.612149		0.149232	1
	0.440784	0.548457	0.270014	0.402169	0.34733	0.350767	0.464171	0.338819	0.557093	0.647385		0.271023	1
	0.366688	0.503585	0.680345	0.544072	0.4574	0.418279	0.327398	0.542682	0.171965	0.662735		0.331287
	0.749015	0.529455	0.770249	0.6346	0.754091	0.703939	0.838485	0.601117	0.64454	0.760274		0.134358	1
	0.78005	0.386394	0.372523	0.557948	0.6453	0.396091	0.316734	0.542383	0.376984	0.327731		0.328069
	0.389375	0.42532	0.294193	0.19433	0.341426	0.41434	0.62671	0.416286	0.578384	0.416508		0.305196
	0.860676	0.459374	0.784921	0.699197	0.357497	0.411183	0.262054	0.489747	0.308099	0.509452		0.395585
	0.851437	0.635031	0.734645	0.702377	0.491355	0.601923	0.408484	0.580947	0.569873	0.75421		0.207769	1
	0.523779	0.595206	0.685296	0.679668	0.383163	0.281726	0.320997	0.353622	0.252876	0.509579		0.352378
	0.580478	0.570123	0.379058	0.404641	0.360243	0.416116	0.424977	0.360247	0.49634	0.535773		0.188917	1
	0.572008	0.414422	0.49451	0.426826	0.367879	0.377151	0.560534	0.252354	0.265368	0.349944		0.269104	1
	0.538398	0.384932	0.486429	0.357465	0.491319	0.44445	0.472461	0.508498	0.465647	0.505568		0.120941	1
	0.749314	0.479491	0.217017	0.681819	0.347139	0.520216	0.210416	0.296502	0.119161	0.607908		0.512032
	0.51042	0.268264	0.54996	0.33814	0.23399	0.422489	0.385535	0.420184	0.382877	0.389091		0.247618	1
	SPR											#DIV/0!	#DIV/0!
	1.47731	2.14183	1.8491	2.40339	0.717392	4.5464	5.52561	0.398402	2.3839	1.25337		0.713172		Intraclass Correlation			6.88821	19.0931	58.8248	10	231.082
	1.53197	0.936641	1.24417	1.51648	1.41828	0.948926	1.41304	4.35241	0.916377	1.59718		0.6338
	1.90765	3.55696	5.88788	1.92616	3.68096	3.65538	2.33257	1.5497	3.96047	4.15988		0.409047		ICC Case	2
	0.582617	2.68753	2.47181	1.4557	0.982134	1.43	3.48608	1.08102	1.0593	1.97905		0.531128		ICC Type	1
	1.08862	2.16364	0.412717	1.49398	1.81937	1.72662	1.22443	2.42681	0.767673	0.833637		0.462584		Alpha	0.05
	2.07962	3.86798	2.05103	3.18957	4.04321	2.22866	1.68488	2.71564	2.39733	3.24634		0.292667	1
	2.26115	2.80805	2.19529	3.43421	1.52237	0.838943	0.737917	0.56844	0.958415	1.5819		0.569296		ICC	0.123597
	2.3236	1.22173	1.64037	1.71125	0.99112	3.65377	2.22095	0.795026	3.29127	1.52481		0.487571		lower	0.0455119
	2.23577	0.9157	1.42578	1.16292	1.09281	3.03646	0.950207	1.68343	1.72485	2.16659		0.414931		upper	0.256156
	2.42441	2.11095	1.1437	2.53918	1.40726	1.48749	1.31964	2.05109	1.69226	1.37561		0.280472	1
	3.10306	4.74527	1.57821	2.13538	1.91279	1.23393	1.44953	2.21272	1.28498	1.90585		0.492972
	0.806257	0.862449	2.56229	1.02765	2.57107	0.79752	1.43097	1.34048	2.60388	1.15951		0.503351
	0.931823	0.439153	1.32524	0.885734	1.3706	0.818865	0.662864	1.73436	0.957989	1.74791		0.405008
	0.688105	1.68301	1.22242	1.57391	1.41193	1.80799	2.11691	2.45419	2.32555	2.27263		0.317342
	0.880175	1.06486	1.816	3.67551	1.07143	0.611597	1.90483	3.1667	4.19928	1.04564		0.660802
	1.52606	7.31415	3.90929	3.45431	10.8285	4.76236	0.967884	1.80631	2.04005	10.6164		0.776495
	5.50564	5.75005	23.847	4.44277	3.4306	3.62118	2.27237	2.19344	4.47484	2.50046		1.11379
	1.24115	1.59086	1.224	3.66716	1.44932	1.32397	3.06454	0.931333	1.56519	1.88338		0.489423
	1.60591	0.910888	4.00288	1.84465	2.55374	0.728594	0.968649	3.09773	0.340691	2.46093		0.631777
	1.36428	1.33513	1.33714	1.39109	0.740093	0.742217	3.46238	1.3939	1.1893	0.937337		0.556953
	1.81511	1.57873	2.20817	1.65163	2.41814	1.19671	1.17318	2.07549	2.49775	1.33775		0.272439	1
	2.06904	1.93304	0.669695	0.444834	1.21039	1.25898	2.16931	0.923907	4.49054	5.29677		0.791317
	2.3964	3.75957	2.64411	1.97955	2.48517	1.62184	0.739361	2.72707	1.61172	1.34341		0.40114
	1.87236	2.73544	5.00572	4.80097	1.20907	4.84553	1.33086	3.25801	6.91596	2.6912		0.538208
	1.26577	3.46787	3.29454	6.91247	8.92042	2.64518	3.09834	10.8208	9.3785	1.24889		0.698356
	4.53286	3.95922	3.73189	2.2081	2.10991	4.80407	3.53008	2.29258	2.16559	2.0873		0.34519
	0.564485	3.34233	2.83334	0.771948	2.7227	0.712103	3.16559	0.754742	1.41923	2.80772		0.606325
	7.91066	14.1996	2.23719	1.35748	3.14604	1.76226	1.89935	3.0973	0.999586	11.5164		0.977749
	1.2757	1.53864	0.341589	2.46603	0.815268	0.867185	1.38637	1.48318	1.31222	1.28686		0.436228
	107.496	63.3743	8.59828	2.93717	2.83236	1.76253	3.23026	1.41558	1.72086	3.72987		1.8379
	AP_LMR											#DIV/0!	#DIV/0!
	0.542515	3.95168	3.25023	6.90639	0.969032	12.1935	11.7505	2.49065	7.02663	1.5073		0.843296		Intraclass Correlation			3.6033	9.98783	67.9586	0	93.6553
	3.62663	2.25474	2.6763	1.35133	1.11113	3.7345	1.7626	6.88921	1.24924	0.874142		0.716588
	2.05055	0.99933	4.01829	4.04676	10.7124	4.47842	1.69475	2.62658	3.4074	17.826		1.0014		ICC Case	2
	1.27358	4.09061	4.53822	1.80262	1.72385	0.486029	4.77674	1.8273	2.66434	0.530962		0.669824		ICC Type	1
	1.29006	5.57625	1.45889	2.43134	4.30787	2.01525	1.15359	2.18559	0.935461	1.71964		0.647941		Alpha	0.05
	6.01611	5.17264	4.18639	5.61844	7.54438	4.19961	13.2441	6.72039	2.97283	2.53694		0.523498
	4.01148	9.11836	8.06923	13.7379	3.12607	0.888971	4.02764	3.80373	4.51049	3.91715		0.675531		ICC	0.198071
	2.46336	2.40531	1.72713	1.9653	0.580105	1.20969	0.955513	0.673578	1.44516	2.25955		0.448753		lower	0.101401
	2.02192	2.20929	0.884656	1.55794	2.36851	3.84547	1.64012	1.99178	3.86326	1.92783		0.425156		upper	0.350332
	4.99491	3.05913	1.65252	3.47214	4.01884	1.73174	1.97856	3.34209	2.40082	2.95198		0.359168
	2.40074	7.87742	4.37773	3.34696	2.19929	1.14886	1.33886	1.61353	1.74075	5.17916		0.684427
	0.407191	2.11841	2.01106	2.22806	4.43787	3.72264	2.49085	3.56499	2.47299	4.1377		0.439486
	0.868033	0.449529	3.09727	1.49784	3.29658	0.507429	0.863532	3.10499	1.91412	1.78604		0.633948
	0.814317	3.023	1.63881	1.25134	7.52289	3.36195	3.57596	2.85757	6.59804	1.27249		0.709812
	1.30629	4.31551	5.75667	9.08769	2.0295	0.54568	3.99624	4.90631	7.44735	1.07642		0.705565
	2.39595	20.5893	5.57705	10.9265	18.3515	6.9915	2.27761	1.94747	2.13189	12.4041		0.831122
	1.5594	4.2175	10.6834	3.05407	1.9534	4.3361	1.84807	1.35808	2.39239	4.73973		0.766784
	0.770067	1.15779	2.93181	2.38361	1.98064	1.76281	3.55748	3.96122	1.26846	0.836933		0.546456
	5.26297	1.68743	4.30348	0.899345	3.00547	2.1844	2.13435	6.34763	1.41455	2.74261		0.589938
	3.34527	2.44598	1.62395	3.9912	0.634875	0.782645	1.1421	3.36111	3.01714	0.784444		0.599372
	1.80683	2.98343	3.9895	2.12342	1.47308	2.02516	2.3196	3.07497	2.84977	4.39875		0.34921
	4.51371	5.62808	2.31754	1.24585	3.60349	4.21598	2.98516	2.85159	12.3359	31.2467		1.27121
	2.15306	7.12221	4.67284	1.26876	3.41818	2.26114	2.02835	6.31451	2.86575	1.98415		0.582894
	1.58686	3.43205	5.94751	7.22426	1.48225	4.46214	2.75211	6.05845	11.4202	1.68616		0.684507
	5.30362	1.62194	5.42404	8.67011	24.8535	8.69426	5.63235	19.5498	25.8984	1.37739		0.864097
	4.53679	1.91391	4.40945	1.81971	2.01206	6.9445	2.82168	1.23709	1.83196	1.55128		0.627595
	0.759921	15.8261	7.79401	3.31791	10.5645	4.01654	4.58303	3.09982	3.81573	4.91233		0.752179
	2.01642	0.994089	1.83547	0.600649	3.38672	1.20281	1.51924	1.11694	0.640241	0.513829		0.629278
	4.18996	1.63519	0.698611	6.80449	3.18904	0.806421	3.38532	6.75842	15.9398	1.93076		1.006
	0.973736	0.787259	0.683174	0.456158	5.21466	3.19117	3.29769	2.35789	2.47979	6.86225		0.802521
	AP_MHR											#DIV/0!	#DIV/0!
	3.68231	2.966	1.79048	4.42998	5.93467	4.6837	6.05581	1.64709	2.78757	3.26111		0.414699		Intraclass Correlation			1.90103	5.26938	38.6597	20	44.7725
	2.03117	3.07304	2.54094	6.57404	3.99296	2.42011	3.3941	2.59039	2.61716	5.07039		0.414017
	6.65428	15.7358	10.8187	9.95628	13.7482	9.63693	6.10834	10.2729	7.36488	6.07083		0.337547		ICC Case	2
	5.22327	2.66612	1.68271	5.74931	2.47099	5.07414	1.79411	7.48822	2.70985	9.40199		0.589459		ICC Type	1
	5.61545	2.04959	1.71123	2.32939	2.95702	2.09736	1.51342	5.84315	4.7315	3.78628		0.499209		Alpha	0.05
	7.57503	7.36427	5.56133	18.0903	14.3764	7.35537	4.46652	11.2788	13.2584	7.23268		0.454677
	3.32256	1.66618	2.68193	2.35595	5.32325	5.96074	3.95626	3.55863	6.02927	1.94492		0.438686		ICC	0.474751
	2.44709	3.46808	2.01609	2.81176	2.21993	2.0955	3.54919	5.12045	10.7055	4.92508		0.667261		lower	0.34032
	5.92237	7.6323	11.4329	5.44459	3.93136	4.83119	4.09174	3.45211	3.68961	5.31186		0.432353		upper	0.636237
	2.51114	2.16005	2.09917	2.23292	2.89416	1.64333	1.88	3.17546	2.57408	1.63599		0.223978	1
	4.07369	2.3846	3.38982	3.08663	5.29856	4.93194	2.69965	3.47697	2.44294	1.31167		0.366284
	5.11368	3.27374	5.76792	3.26566	4.54991	2.16808	1.77261	3.99587	3.64308	4.93701		0.333511
	2.5251	3.22867	1.8883	1.8646	2.4461	2.94902	2.52657	3.10207	3.72814	4.26362		0.267914	1
	3.00798	2.10835	4.43449	2.77392	1.22317	2.987	3.5072	3.09596	2.09921	5.08242		0.372262
	1.90307	2.7716	2.62122	3.25118	2.14036	2.03991	2.8851	6.15333	2.4566	5.28709		0.453506
	2.80996	4.27562	4.269	6.87597	3.88246	10.4273	7.24124	4.56005	5.08151	5.66223		0.397521
	1.82366	3.03036	1.41323	2.33447	1.27953	1.55997	1.96455	2.74053	3.31761	1.69107		0.334599
	8.88668	7.5341	3.47367	4.37792	7.92689	6.7095	3.22875	7.3134	4.8856	3.22515		0.373807
	3.07427	3.33588	2.2401	5.19222	4.86307	1.89116	3.34345	5.66821	3.64118	3.75271		0.331164
	2.11288	2.65244	1.52852	2.26805	3.52868	2.27961	1.70266	1.75175	2.28396	1.86791		0.262936	1
	2.67202	2.13876	3.14268	1.98348	3.55779	2.18316	2.79587	2.83134	2.76271	2.45642		0.181904	1
	3.21621	3.26326	4.33719	3.89458	3.02689	2.70589	3.69605	3.33312	1.99157	2.16388		0.231806	1
	3.19532	3.11653	3.14273	5.24681	7.53968	6.65957	4.10114	2.69171	8.68712	4.05469		0.434706
	2.30983	2.05071	1.45281	1.24915	2.62203	2.72119	2.80745	2.01241	2.69853	2.78192		0.249481	1
	0.844979	1.86731	2.72174	1.11035	1.75342	2.24973	4.00369	2.97677	1.74702	1.70323		0.444124
	2.52667	3.88179	2.39918	5.14936	5.47836	7.03172	6.28583	8.24308	3.35369	4.76647		0.392034
	2.77214	2.7347	4.84175	3.50808	6.64266	3.47888	7.04888	3.35673	9.58872	7.5794		0.465033
	2.5262	4.0236	8.70308	7.90912	7.18482	5.40678	8.75378	8.4898	7.9863	5.54526		0.326069
	4.32499	6.12415	4.12762	5.87948	2.34874	4.062	10.0004	8.76304	3.76277	4.29181		0.443424
	5.52653	2.9045	2.28528	4.5242	7.79665	6.89708	9.44272	4.52937	5.79926	2.14639		0.463939
	ML_LMR											#DIV/0!	#DIV/0!
	3.29357	4.69478	3.73103	4.93791	3.30569	0.918753	1.97522	5.22004	2.41695	2.32376		0.426786		Intraclass Correlation			1.38143	3.82913	66.1909	3.33333	87.5694
	1.33718	1.03167	0.432432	0.292679	0.771557	3.35619	1.36477	1.06825	0.827071	1.10694		0.731499
	1.21089	1.42631	0.563064	3.06946	4.98345	1.39846	0.862346	1.10244	1.02209	4.48432		0.788353		ICC Case	2
	2.88704	0.256499	0.724641	1.72145	1.00694	0.889157	1.37041	2.18154	1.3799	0.239038		0.65964		ICC Type	1
	2.64746	0.93929	1.33313	2.1425	2.15401	1.16978	0.212545	0.294217	1.84858	1.29584		0.571412		Alpha	0.05
	0.649283	0.263569	0.391979	6.62984	1.86533	1.75041	2.83164	1.13701	1.45846	3.06185		0.937985
	1.02444	0.551827	2.7339	0.681114	3.58596	1.26992	4.06135	9.46173	7.46203	1.00752		0.965784		ICC	0.115689
	1.10523	0.494767	0.787441	1.34068	0.424056	0.401902	0.714446	1.96624	0.225278	1.49126		0.630172		lower	0.0404411
	0.60879	2.25806	0.365443	0.808332	0.767311	0.926924	0.445952	0.789607	0.884055	0.750958		0.608384		upper	0.244722
	0.461242	2.88707	1.19958	1.211	1.18757	0.545769	0.721277	0.979407	0.649308	1.1335		0.62983
	2.09428	1.03501	3.58625	1.23183	1.23226	0.5727	0.972691	1.37399	0.811916	2.03942		0.5892
	2.26009	0.812128	0.809102	0.677175	2.82065	1.56824	1.97752	2.02453	0.623872	0.813334		0.551161
	0.49119	1.46106	0.847275	0.898887	0.471255	0.639535	0.66082	0.262354	1.30705	1.30685		0.487282
	1.82148	0.958435	1.46553	1.45517	1.51085	1.41548	1.79865	0.93666	2.30205	0.554055		0.35482
	0.45108	0.280889	1.5811	0.902948	0.940533	1.27456	0.288914	0.55701	0.327493	0.264089		0.679352
	0.827172	1.25762	0.892178	1.30826	1.43199	3.17098	3.11859	2.4547	1.93045	0.877515		0.521633
	0.554642	0.485648	1.04575	1.8224	1.10794	0.986212	2.22074	2.05945	1.60929	0.703694		0.498692
	0.622988	0.469453	3.1901	2.99969	1.56379	1.3378	1.30401	1.82215	0.338771	0.597612		0.710277
	2.2849	0.719566	0.669545	0.934743	1.6173	1.62938	2.20509	0.967129	6.78357	0.431205		1.01823
	1.67464	2.04175	0.83726	0.622066	0.234598	1.21668	0.403623	1.3218	0.620788	0.961852		0.575924
	0.375777	0.757435	3.27937	0.992038	0.381425	1.5716	1.57231	1.12818	3.91775	1.97615		0.742348
	2.55215	1.14502	2.22027	7.22095	1.94464	1.5326	0.506508	1.00382	0.468484	1.72267		0.959459
	0.519573	1.62451	0.432135	0.504199	1.79119	1.98151	2.79432	1.324	3.53646	0.766094		0.683531
	0.367827	0.754765	1.06231	1.10973	2.58296	0.820564	2.05062	0.488601	1.10688	0.170118		0.712615
	2.73801	1.61903	1.2486	0.998372	2.00322	4.77002	1.79881	3.32334	2.6879	1.47095		0.504684
	1.56611	0.760593	2.28114	1.07191	1.68003	1.41654	2.04811	1.41482	0.667823	0.745072		0.406538
	0.409044	1.47924	0.486322	1.80394	2.05542	2.05208	0.452491	3.88177	2.53727	0.86914		0.691766
	0.715045	1.00217	0.875008	1.21657	1.04054	0.950533	0.928912	1.04152	0.911399	0.592059		0.188874	1
	0.465373	1.08546	5.3041	0.436063	2.05508	0.530921	4.08427	1.65118	14.0848	0.175798		1.42374
	0.65965	2.99626	0.766895	1.74288	3.72672	0.902817	2.19057	0.92225	1.13683	1.9776		0.607293
	ML_MHR											#DIV/0!	#DIV/0!
	1.92239	1.00975	0.992642	1.98084	3.19462	5.04912	3.60747	2.4996	4.06294	2.16564		0.497688		Intraclass Correlation			1.35433	3.75402	37.6697	20	42.0246
	1.65827	0.999645	1.96083	1.86951	1.13292	1.31141	2.20385	1.28135	0.705699	1.74877		0.319259
	2.00394	2.13513	4.01723	3.97751	2.37847	3.25015	2.76549	3.31946	2.77995	1.69803		0.283398	1	ICC Case	2
	4.22759	1.66985	1.78056	3.56779	3.17801	2.57951	4.43759	4.60837	2.29888	2.82192		0.343777		ICC Type	1
	1.70719	1.75857	3.00329	1.69575	1.71868	2.12334	4.12089	3.559	3.9845	2.91264		0.369902		Alpha	0.05
	5.44697	4.55288	3.22623	1.71654	4.15883	1.42989	2.7174	4.3585	3.94795	1.77277		0.41393
	1.95694	2.16791	2.20864	4.41967	1.93706	2.3687	2.29488	1.39145	2.43638	1.95418		0.345026		ICC	0.439746
	2.85869	4.37246	3.45628	1.78506	2.10903	2.68138	3.88667	3.86623	4.48489	7.29443		0.42539		lower	0.306659
	2.42478	1.48963	2.62521	2.13494	3.90485	1.42626	3.08589	2.12874	1.59714	1.4854		0.363037		upper	0.604947
	1.65317	0.941369	1.71191	0.676704	1.64445	1.39913	1.38424	2.12759	1.33847	0.867718		0.322179
	1.39271	1.16629	2.35891	1.08603	2.31494	2.1866	1.30128	2.0137	3.07808	1.79725		0.342198
	2.0334	4.90699	2.20192	3.38267	2.2865	2.70856	2.2742	4.54981	2.55363	6.73849		0.461962
	4.04559	2.84091	2.9961	2.2704	5.89883	1.6592	3.65799	2.57689	1.96086	1.38509		0.45663
	2.58355	1.51154	2.27203	1.42384	2.3296	1.66135	2.0412	1.30113	1.9944	1.40881		0.243464	1
	2.54439	1.52164	1.3787	1.90519	1.34671	1.47096	1.69222	2.15723	1.00775	2.18239		0.27287	1
	4.57035	3.34841	4.54478	4.89373	4.12283	3.8838	3.355	3.78294	3.10578	4.78637		0.159579	1
	4.463	3.9179	1.2777	1.92069	1.73877	3.27577	1.3481	1.99857	1.53907	3.74703		0.475071
	9.08012	8.94374	4.16984	1.93373	6.165	6.7874	3.31774	7.22039	7.79916	3.07478		0.437489
	3.66475	5.27408	2.70507	3.93848	3.3562	3.65727	5.45694	3.09253	3.67194	4.0013		0.224946	1
	0.898139	1.39133	1.30239	2.45125	3.34064	0.981944	1.9782	1.35825	2.26348	1.3077		0.445358
	2.72668	6.57955	1.52707	2.38898	7.10746	3.60207	5.91411	2.59507	1.42867	4.54441		0.542562
	1.87242	3.55304	5.22359	4.5184	3.78005	4.3989	4.4981	5.75267	4.27122	2.17761		0.304861
	1.6604	3.06379	3.968	2.96293	4.35621	2.44821	4.96912	2.38913	2.42628	5.52921		0.374967
	3.78252	2.19595	1.54686	1.71094	1.61597	2.49893	2.75667	4.4063	2.48776	3.86556		0.377655
	1.09788	1.49896	1.35885	1.42804	2.76654	1.78906	5.02663	2.4738	3.64728	2.47145		0.519674
	1.56069	3.44766	2.76065	5.71898	5.34512	3.7723	2.25299	4.70305	3.65222	3.82639		0.353485
	7.67503	5.30025	6.17675	2.6784	4.19026	3.12215	3.86729	5.81389	6.4957	10.592		0.422238
	4.2829	6.74667	4.49425	8.64837	4.34096	5.95369	4.37784	3.40483	4.56519	5.50969		0.294119	1
	2.1881	2.92144	2.84272	3.82748	2.90868	4.7365	4.74579	7.59824	2.65199	8.75324		0.514773
	9.38493	4.3195	3.79497	7.54764	6.78213	8.53407	3.46913	8.92704	5.6454	2.99391		0.393413

## Sheet: data_60s
		CEAxisRatio	CEArea	PathLength	MaxSpeed	AP_ML_RangeRatio	LDD	AP_LA	ML_LA	A_max_dev	P_max_dev	AP_MPF	ML_MPF	SPR	AP_LMR	AP_MHR	ML_LMR	ML_MHR
Subject_1	SL	1.58061	221.709	1648.62	221.126	1.27326	5.91484	19.5148	17.6364	21.5154	27.2465	0.230822	0.27779	1.86678	3.99983	3.58195	4.34558	2.82755
Subject_1	SL	1.56682	194.371	1484.74	215.263	1.54871	9.20549	22.5943	24.9629	33.1064	25.5442	0.225154	0.264502	1.50604	5.95009	2.81413	6.67033	1.77061
Subject_1	SL	1.21338	296.446	1839.3	218.71	1.0251	0.984734	40.998	31.885	32.4138	26.3551	0.298811	0.45271	1.8765	3.39643	1.90758	1.67146	2.53382
Subject_1	SL	1.38551	193.332	1459.4	315.753	0.970034	18.5686	22.9675	16.6421	21.1367	22.6494	0.174632	0.234184	1.48073	6.20183	3.81289	10.5035	1.67892
Subject_1	SL	1.0772	191.109	1372.79	180	0.92909	5.29594	19.1856	21.2361	23.5083	20.9369	0.248047	0.234576	0.949661	4.58971	3.38883	7.54437	2.54328
Subject_1	SL	1.55869	279.548	1466.55	209.788	1.35538	10.2043	22.0601	26.0514	24.9265	27.4837	0.125863	0.206671	1.80118	11.3824	2.89466	5.19322	4.3484
Subject_1	SL	1.65902	308.645	1599.41	177.595	1.46333	10.8577	25.6238	19.7482	32.2175	25.4747	0.192549	0.460444	3.21887	5.15019	5.21252	1.51887	2.92048
Subject_1	SL	1.29933	230.375	1426.86	126.298	1.03819	2.22559	17.0727	26.4455	23.0411	23.7249	0.133986	0.253442	1.7608	16.0334	1.75588	5.57237	3.00072
Subject_1	SL	1.75077	192.07	1263.94	142.256	1.28448	4.33141	16.1514	18.0458	21.5994	21.2486	0.124908	0.218674	2.36647	12.7113	4.09079	6.20213	3.10497
Subject_1	SL	1.04959	277.336	1798.42	218.87	1.186	5.47356	26.0597	33.034	36.9076	18.2888	0.276768	0.364577	1.14255	3.35065	3.34515	1.87801	3.29796
Subject_1	EC	1.75937	118.202	588.244	42.9141	3.11202	2.01263	18.8212	7.15512	15.6377	18.0914	0.105201	0.22998	8.88195	9.91248	22.9427	2.5894	14.1595
Subject_1	EC	2.63425	26.2108	488.923	44.9193	2.93933	3.2982	14.75	4.19787	13.5477	12.6557	0.166412	0.299167	7.60668	3.77349	24.9138	1.85138	14.2564
Subject_1	EC	1.72214	66.9821	474.727	41.2703	3.76341	1.25108	14.7124	3.15433	10.2511	10.5481	0.076801	0.46732	19.2278	10.7919	17.3692	1.656	6.3607
Subject_1	EC	1.56649	64.6459	547.966	39.8488	2.26132	2.07762	13.3622	4.65096	13.1233	8.58559	0.124033	0.400811	15.2858	6.9704	22.7209	1.55946	9.49659
Subject_1	EC	4.60662	35.5038	544.696	48.6264	4.45031	0.380905	14.4185	4.20199	13.5609	15.9984	0.074693	0.27794	11.1672	13.0368	8.90268	3.66691	8.46524
Subject_1	EC	1.47567	121.413	586.105	44.212	2.02035	0.340347	14.6453	8.12485	17.4434	14.3535	0.148306	0.281902	10.3579	3.66402	25.6594	2.05597	13.7217
Subject_1	EC	1.67377	75.5012	568.329	42.4783	2.53665	2.65993	17.0317	6.82418	14.969	13.4553	0.187805	0.325956	6.16773	5.97112	17.9635	2.00577	12.6321
Subject_1	EC	1.94003	99.5247	490.224	32.9863	3.76083	1.60351	13.727	4.47944	13.9282	11.2698	0.042504	0.305618	22.2243	38.6635	8.85359	2.31871	10.3875
Subject_1	EC	1.88668	82.2049	474.326	42.0726	2.29723	0.948654	12.254	8.04908	12.1404	13.4085	0.110619	0.314232	9.14683	27.1989	8.24684	2.89995	9.77998
Subject_1	EC	1.22015	94.435	476.997	42.3285	1.62255	1.80659	13.8168	5.31962	11.6859	10.2078	0.159257	0.127352	3.70544	11.4423	12.823	8.0959	8.82425
Subject_1	EO	1.75263	104.642	543.137	61.0206	1.70083	7.786	15.7533	6.30578	14.4377	11.8641	0.098737	0.1381	3.05806	6.80101	17.4557	5.21924	13.7496
Subject_1	EO	3.16337	89.823	451.563	114.278	2.56307	6.01696	15.6206	3.81086	14.0625	20.572	0.093451	0.075897	2.33984	18.3907	10.9119	19.2079	5.5166
Subject_1	EO	4.63064	65.0376	518.834	168.913	2.83381	4.95216	12.8116	7.73643	15.7011	25.5288	0.03526	0.37489	47.6294	60.2014	7.65737	1.2993	11.8021
Subject_1	EO	3.04169	41.0356	502.633	49.68	2.35821	1.43593	11.0491	5.06983	11.8541	13.2918	0.075664	0.211224	10.7379	25.5437	4.98352	4.86315	7.00737
Subject_1	EO	1.4835	51.9876	447.989	33.9042	1.19747	3.07832	10.4581	7.28835	10.1009	6.86309	0.11284	0.243499	4.22677	7.68596	12.2117	2.09273	17.3939
Subject_1	EO	1.84105	21.5131	444.761	64.9238	1.84079	5.00016	12.6249	5.65782	9.6525	6.5072	0.150199	0.327355	7.17673	9.04342	11.7994	2.53336	8.54821
Subject_1	EO	1.47108	90.0369	511.118	57.3429	1.78544	0.919929	18.0533	14.2098	10.568	22.167	0.118998	0.193207	1.64074	13.2445	11.6157	2.55917	30.4477
Subject_1	EO	2.01131	52.0178	377.493	26.9491	1.4114	3.7422	10.001	4.56306	8.12703	10.8674	0.111558	0.12638	3.93879	22.9047	5.7645	7.90632	10.9712
Subject_1	EO	2.35736	76.7021	488.712	40.0956	1.98666	0.767258	16.2475	8.4225	16.103	16.7232	0.082676	0.134711	3.80359	23.3995	11.1659	5.93993	16.7802
Subject_1	EO	1.31329	74.7416	448.568	36.0243	2.14725	0.412117	17.974	7.48763	10.9828	13.3186	0.125651	0.17945	5.00254	14.9075	9.28818	4.01146	13.9083
Subject_2	SL	1.46499	460.676	2923.35	462.242	1.73392	1.63148	43.2374	41.7431	40.3145	43.7922	0.371311	0.710829	1.45287	2.06046	3.8664	0.851149	2.05786
Subject_2	SL	1.31503	359.24	2579.07	240.753	1.26207	1.11583	27.1903	28.3593	27.3091	26.7091	0.349139	0.548045	1.48239	1.26603	8.78874	1.61441	1.71021
Subject_2	SL	1.55313	407.797	3169.29	280.901	1.79311	16.2286	59.0468	30.1428	37.7755	32.6406	0.247587	0.680088	1.95142	4.20482	3.45975	0.623685	2.35115
Subject_2	SL	2.00746	355.178	2721.63	209.259	2.13812	18.0742	39.956	23.152	35.3361	31.9435	0.212061	0.794383	4.475	4.16766	6.31688	0.902178	1.28611
Subject_2	SL	1.70245	476.109	3379.1	469.849	1.97123	11.5924	46.856	30.1665	40.4897	41.7382	0.233927	0.735986	3.66798	4.06778	5.77733	0.786673	1.7596
Subject_2	EC	1.36307	87.1546	709.701	59.2235	2.18566	2.00509	24.1765	7.10848	15.3138	12.2246	0.21894	0.295301	4.35769	5.1832	5.86922	2.3557	7.0452
Subject_2	EC	2.3969	116.281	903.572	154.591	1.81777	3.26469	34.0376	11.1531	20.0624	27.7291	0.226364	0.278117	5.44989	3.34936	5.60505	1.90688	12.7264
Subject_2	EC	1.56576	240.306	978.308	149.171	1.82278	3.77259	35.3702	13.6907	20.2948	30.9838	0.207889	0.146039	2.15684	3.6755	6.40074	7.01132	5.50349
Subject_2	EC	1.78827	187.174	958.845	83.7991	1.4345	9.39754	31.5925	14.9758	20.4643	24.0523	0.165197	0.240987	4.0272	5.30646	10.5947	2.73959	8.52167
Subject_2	EC	1.51253	258.986	969.419	79.3175	1.75957	3.37033	34.1632	10.8887	18.668	35.2519	0.123845	0.212143	6.76366	9.97814	6.08413	3.16279	5.58486
Subject_2	EC	2.47826	112.297	1187.47	133.937	2.27103	6.56255	29.4166	13.6215	18.1243	29.8893	0.222413	0.48706	9.50492	2.97783	15.7284	0.523461	7.88253
Subject_2	EC	1.62368	273.669	1166.48	131.479	1.66855	11.3523	39.5182	18.4262	25.4014	31.7303	0.297175	0.178642	1.78911	1.51573	10.3606	4.55582	9.40706
Subject_2	EC	2.12276	461.795	1505.85	161.498	2.08567	1.59441	90.093	33.3875	67.7849	40.9045	0.238544	0.178972	4.54517	2.3616	30.8456	3.21131	16.2783
Subject_2	EC	1.88649	233.97	1406.47	804.442	1.26953	6.7915	47.0734	21.4284	26.619	31.0409	0.273236	0.223397	3.15294	2.65279	9.38395	3.19546	9.2046
Subject_2	EC	2.0087	114.815	942.154	78.4046	3.02377	3.87963	44.5137	10.829	15.6238	29.7701	0.275943	0.401259	7.58332	2.17357	10.5533	0.919144	8.39715
Subject_2	EO	2.01868	83.301	655.347	69.7159	2.13435	3.62221	21.0639	9.59388	15.2835	23.5087	0.106405	0.164388	4.90601	12.9085	5.86223	5.59879	5.81956
Subject_2	EO	3.67165	137.481	905.836	155.913	2.82428	2.19555	48.1741	11.3746	16.8099	45.8208	0.094828	0.377483	15.2344	12.671	4.23887	2.22295	3.2149
Subject_2	EO	2.29618	205.752	862.712	78.8059	3.3564	2.45278	34.4094	9.92188	35.8193	23.7127	0.094063	0.139473	6.35506	16.1747	5.17732	7.41563	5.37991
Subject_2	EO	2.2185	318.438	936.346	104.697	1.98094	2.61549	21.5732	18.8113	26.4467	35.2608	0.082304	0.139384	3.76365	13.1039	8.6023	6.59117	8.44192
Subject_2	EO	3.12981	238.26	1057.37	94.8948	2.24467	8.13824	39.2463	12.2713	20.123	33.4326	0.071407	0.249506	13.1088	18.2849	13.7336	2.21779	6.13534
Subject_2	EO	2.57967	175.538	1003.49	95.0448	2.07361	9.38689	46.8078	23.5763	23.4887	30.9015	0.114904	0.332224	8.39757	8.95278	8.49474	1.47722	6.4559
Subject_2	EO	2.39445	109.435	879.885	123.482	1.38865	0.818611	36.7532	18.2686	19.2597	19.2963	0.277223	0.356668	6.67491	1.1071	19.7284	1.37431	8.74146
Subject_2	EO	2.5269	210.276	1042.65	113.99	1.42573	9.22067	23.964	18.5437	27.1035	26.6396	0.208955	0.318296	3.15785	3.44833	8.10526	1.83484	4.26781
Subject_2	EO	3.37558	346.89	1176.12	203.767	2.9954	1.758	43.8967	15.6992	44.2075	41.5333	0.072487	0.232654	13.5849	19.6618	7.71421	3.4756	5.6786
Subject_2	EO	2.23137	528.611	1283.47	132.745	1.70815	3.84709	57.7578	31.3382	46.9236	41.9382	0.098908	0.170331	4.29743	10.5825	11.0468	6.01558	6.45435
Subject_2	SL	1.3081	449.064	3060.76	558.087	1.50446	8.88599	35.5887	27.234	37.1695	28.8656	0.28667	0.461782	1.45891	3.44209	3.99991	2.60876	1.65703
Subject_2	SL	1.27648	633.651	4042.57	492	2.22098	0.978691	64.2935	35.7146	38.8809	56.7937	0.393025	0.691743	1.83068	2.17931	3.04579	0.954967	1.83386
Subject_2	SL	1.59338	399.179	3267.09	274.084	1.83324	21.1491	41.7859	26.6886	33.2995	37.3061	0.378526	0.583432	2.11995	2.33586	3.36437	1.28981	2.29195
Subject_2	SL	1.87252	358.168	2789.25	238.854	1.72469	2.72001	30.1916	25.8774	28.545	32.8296	0.171969	0.672668	3.47326	6.69311	3.656	1.36645	1.33688
Subject_2	SL	1.35743	405.93	2973.8	315.415	1.56694	13.6347	28.9336	23.1706	37.2237	25.8918	0.424905	0.757619	1.47307	2.25185	2.74028	0.916196	1.55908
Subject_3	EC	1.42894	88.2739	681.124	100.238	1.54714	5.2406	31.8641	11.9328	16.2314	23.0596	0.144974	0.176091	5.07788	6.93897	6.34741	7.22986	5.31956
Subject_3	EC	2.8286	138.173	772.904	70.6959	2.27174	2.00774	29.7674	12.1557	24.0413	18.4876	0.070756	0.419924	18.9817	20.0095	7.51437	1.25763	6.61367
Subject_3	EC	1.34108	250.544	769.076	63.3208	2.4376	3.88573	28.5808	9.1663	24.7181	26.6864	0.105167	0.083166	4.88836	15.1061	5.88687	15.6247	6.34895
Subject_3	EC	1.29623	486.619	819.851	65.0556	1.09078	5.93413	30.9406	17.778	24.4976	28.5937	0.104315	0.140018	3.3967	28.4838	5.86995	9.01457	4.31449
Subject_3	EC	1.46871	433.055	804.257	66.6932	1.87926	1.57928	51.3406	22.8143	44.4308	22.4012	0.076992	0.072524	2.84836	29.2595	6.69577	14.3242	12.3856
Subject_3	EC	3.12768	168.594	717.384	123.805	3.06983	0.117897	36.5429	11.359	38.9331	20.3292	0.062148	0.357835	19.5908	26.0091	11.8885	1.12785	10.3439
Subject_3	EC	2.17585	165.154	927.724	69.2532	2.24099	3.21026	42.929	17.7289	20.024	24.3727	0.153839	0.205823	5.03758	7.64639	12.9026	2.69321	18.1453
Subject_3	EC	3.74128	173.228	842.744	130.673	2.8647	2.28637	33.6482	13.2547	29.9316	24.5101	0.107064	0.315798	10.781	20.1665	9.00893	1.70767	9.50208
Subject_3	EC	2.11043	145.844	795.545	103.045	1.84152	2.79774	32.2161	16.3069	29.5045	20.9177	0.099076	0.203561	6.37341	12.3496	11.2347	5.07981	5.85816
Subject_3	EC	1.55878	98.5255	636.911	91.4225	1.31759	1.01673	19.8733	12.1605	15.0606	16.4882	0.144291	0.13567	2.83827	6.07965	9.10943	8.22023	8.02325
Subject_3	EO	1.23946	72.3115	686.684	58.2253	1.35575	1.2525	8.75155	6.6647	10.576	8.79549	0.231965	0.426251	6.11952	2.84392	5.10792	2.05429	4.46339
Subject_3	EO	1.18692	92.1759	621.581	47.8518	1.41626	6.98036	13.244	6.26908	14.9803	12.2297	0.278546	0.173638	1.56232	2.54327	10.0892	4.57686	8.06532
Subject_3	EO	1.84357	120.62	724.807	87.8849	1.01354	5.14797	15.0548	20.5844	18.2457	16.6048	0.083301	0.117396	1.27874	14.3248	6.85124	8.67353	11.4365
Subject_3	EO	2.79289	201.842	672.513	70.6368	0.567946	0.892052	14.4165	25.8079	21.7697	18.6792	0.250109	0.064195	0.157644	2.96375	7.04983	18.8657	16.823
Subject_3	EO	1.63269	160.34	688.871	86.8611	1.34543	4.71505	17.8505	21.5531	20.889	17.3379	0.066279	0.145359	4.62843	27.7369	8.29651	6.39109	8.05669
Subject_3	EO	1.67577	96.8677	652.824	44.7601	2.13601	0.284279	22.7199	10.8743	10.6105	18.1521	0.132137	0.31322	5.27883	9.66056	11.9164	1.79154	6.32354
Subject_3	EO	1.27648	112.711	659.048	53.5924	0.912725	10.2313	15.5299	15.4753	12.1785	18.4319	0.176259	0.135531	1.7333	5.49239	6.33586	6.16347	8.55856
Subject_3	EO	1.20021	199.948	658.344	54.3947	0.915567	0.0560761	19.4756	12.1242	22.1983	21.35	0.114539	0.168695	2.61497	10.9237	7.15169	6.657	4.9267
Subject_3	EO	2.50848	54.6291	652.882	71.8207	1.80007	2.05055	20.6996	11.8909	11.6255	17.0072	0.137976	0.211107	2.62244	4.41482	18.7216	2.94925	10.5957
Subject_3	EO	1.7119	54.9917	565.636	38.898	2.01675	1.59164	13.3293	9.79958	14.2641	10.6367	0.140288	0.266056	3.84989	11.8663	6.65938	2.24945	13.0596
Subject_3	SL	1.67555	288.034	1750.47	144.344	1.83489	10.5904	33.5239	20.1387	24.9914	30.0513	0.172052	0.569508	3.97877	6.28678	4.64062	1.06087	2.69775
Subject_3	SL	2.58145	255.878	1615.99	366.902	1.50478	2.46483	31.3057	33.3151	34.5656	26.5086	0.130891	0.328568	7.12594	9.59472	6.81338	4.44825	1.61272
Subject_3	SL	1.75629	317.168	1493.97	145.148	1.66446	10.9296	24.2691	15.0849	25.6047	22.1699	0.166666	0.469412	5.66497	10.5911	4.03222	1.73705	2.28398
Subject_3	SL	1.60172	346.508	1445.66	166.057	2.07843	13.0643	39.7255	18.4138	36.4471	24.4736	0.226626	0.388232	3.1104	2.80263	15.0111	1.5703	5.17101
Subject_3	SL	2.00057	385.265	1785.59	156.831	1.65641	2.6869	35.6691	23.8208	40.7438	29.3215	0.11324	0.396608	4.5607	10.4497	6.77978	2.15842	2.48556
Subject_3	SL	2.41496	234.135	1625.06	251.857	2.04068	15.9103	32.8244	20.4702	30.0229	38.2452	0.149175	0.398933	4.00715	7.28817	6.63369	3.06951	2.00426
Subject_3	SL	2.79433	301.127	1488.15	179.658	2.37189	12.8377	31.8297	17.6569	23.4009	49.8196	0.113721	0.255217	5.35647	7.88338	11.8945	3.70753	3.61493
Subject_3	SL	1.85998	289.406	1390.75	124.181	1.5568	0.831039	20.6533	17.0418	19.0193	30.7214	0.131015	0.465784	4.24217	7.42704	8.93033	1.05099	3.93285
Subject_3	SL	1.78282	292.942	1501.78	166.402	1.74899	7.08197	24.764	19.0962	25.7482	22.4056	0.163287	0.408363	5.50352	6.02904	7.9186	1.83072	3.64115
Subject_3	SL	2.18963	259.501	1410.02	205.509	1.8065	12.4368	43.1111	19.8773	31.6907	26.4808	0.159121	0.311434	3.3789	5.63069	11.3985	3.23757	3.33922
Subject_4	EC	1.7577	199.783	1180.21	97.7065	1.37411	9.37135	39.3429	22.5988	21.6649	21.0579	0.28382	0.370268	3.22834	3.02192	15.0882	0.75805	28.1822
Subject_4	EC	2.19708	178.165	1349.41	190.869	2.72381	6.13198	60.9483	25.3912	35.2416	40.3163	0.258039	0.284392	2.20455	2.47187	10.9585	1.65068	15.5196
Subject_4	EC	1.30427	155.826	981.798	81.9742	0.875156	9.1043	22.3798	26.3186	20.9036	18.6154	0.286836	0.191376	0.750507	1.18636	15.786	4.22048	15.876
Subject_4	EC	1.95737	334.724	1308.72	133.7	1.52545	13.5974	59.9455	29.6816	43.433	27.915	0.202546	0.246887	1.66282	3.34892	11.6715	2.02703	15.7432
Subject_4	EC	1.18718	164.825	1371.85	138.912	0.656514	13.0683	32.2917	51.3299	22.5666	41.5504	0.420358	0.272852	1.0942	0.896859	5.95475	2.47717	6.9261
Subject_4	EC	1.63917	396.636	1648.2	108.599	1.39292	9.77536	46.8444	40.054	34.3187	29.4484	0.268776	0.270886	2.85195	1.43685	38.4107	1.19935	22.9395
Subject_4	EC	1.54712	194.428	958.486	105.447	1.50007	16.0733	32.1505	15.7967	36.7414	13.9754	0.212399	0.246365	2.10876	1.89801	21.1729	1.7629	21.3263
Subject_4	EC	1.30941	102.148	1070.43	95.5082	1.2308	4.65385	23.8672	22.8128	16.6725	17.3631	0.36671	0.291692	1.44934	0.797567	11.3872	1.9136	5.22603
Subject_4	EC	1.4835	144.813	897.974	79.0676	1.76311	10.3279	34.3367	15.8847	24.8108	27.3588	0.286701	0.243802	2.39892	0.835306	20.3639	2.9834	13.2152
Subject_4	EC	1.63945	278.038	1155.39	93.0855	1.24507	15.7827	36.5962	28.0899	35.501	23.8001	0.175987	0.218386	2.2145	5.07892	14.7404	1.5828	25.8189
Subject_4	EO	1.64584	99.5552	863.342	92.0069	1.46556	5.79825	34.4338	19.1803	16.043	21.8219	0.227948	0.344924	3.62587	4.00539	13.4706	0.818252	22.7598
Subject_4	EO	1.52651	106.021	826.859	73.8091	1.26035	7.84364	22.8454	21.7529	15.5612	23.1254	0.241526	0.258505	0.883824	2.91608	6.20566	2.28359	13.2082
Subject_4	EO	1.57581	234.714	1101.76	88.4069	0.737067	7.36015	24.1453	37.6358	32.7361	38.2066	0.242335	0.194969	0.686546	2.05865	14.4582	3.40154	10.3853
Subject_4	EO	1.3264	212.601	925.356	120.369	1.05948	11.2816	38.4906	19.475	24.3803	22.1088	0.233036	0.301187	1.59614	3.01501	13.1365	1.99528	8.49646
Subject_4	EO	1.47207	187.935	1173.74	115.183	1.20769	12.6501	30.3052	21.9279	27.5485	20.3784	0.291404	0.247276	1.3859	1.65909	11.838	3.62821	5.2535
Subject_4	EO	1.43845	143.137	931.525	120	1.08856	12.2248	41.3756	34.7303	21.4366	22.321	0.227496	0.355594	1.90148	6.7078	5.50514	1.69954	5.45971
Subject_4	EO	2.08339	197.44	938.211	173.171	2.33769	14.1031	27.51	16.2195	26.2338	35.7268	0.290959	0.205136	0.69048	1.60697	7.01723	3.24772	7.46021
Subject_4	EO	1.26223	121.803	1052.13	179.974	0.965466	11.8278	21.224	23.011	24.6384	19.3272	0.193301	0.301025	0.840726	5.85475	3.30855	1.93589	6.78555
Subject_4	EO	1.39989	120.278	841.723	90.8934	1.45729	7.48921	21.4207	17.0045	27.2179	14.9793	0.270808	0.294894	2.18141	2.69194	8.42445	2.76508	5.18553
Subject_4	EO	2.09674	220.437	1458.47	189.682	2.21574	13.88	65.6212	24.6421	41.0459	30.1202	0.386386	0.362004	5.30896	0.572125	39.5146	0.994685	19.5613
Subject_4	SL	1.47075	532.441	2384.1	297.413	1.63249	6.89066	46.381	39.9363	62.8498	30.1474	0.356427	0.300249	1.14987	2.20272	4.86616	2.11171	6.8128
Subject_4	SL	1.97661	573.165	2759.1	486.014	1.76475	6.40968	37.392	40.8325	39.0667	46.6128	0.197089	0.551013	3.61712	4.79341	3.49683	2.04533	1.39544
Subject_4	SL	1.36964	318.12	2688.67	263.683	1.51763	9.90527	44.5474	28.3881	32.9397	35.3426	0.487338	0.492647	1.20066	1.35973	2.174	1.69699	2.39549
Subject_4	SL	1.43184	578.958	2653.94	440.562	1.57142	14.3518	54.8908	33.9437	48.0967	40.3123	0.511831	0.383167	1.31595	0.670922	6.02883	1.33713	5.33004
Subject_4	SL	1.07598	274.256	2331.83	252.095	1.17088	9.07317	29.4478	30.6718	23.2469	22.34	0.474203	0.45746	0.932521	1.17071	5.07261	1.10217	4.09373
Subject_4	SL	1.52986	687.028	2918.78	466.011	1.90207	1.30273	57.5977	38.5864	60.4374	34.5761	0.192442	0.560258	2.96593	6.72192	3.41508	1.65522	1.78382
Subject_4	SL	1.42773	430.144	2948.85	372.826	2.00855	10.0604	49.5748	33.5253	39.6421	37.4121	0.447009	0.421738	1.73736	1.80763	2.55923	1.5498	3.94955
Subject_4	SL	1.07507	522.409	2714.44	405.702	1.27438	3.55149	39.9674	43.1751	35.3974	29.7129	0.43706	0.46288	0.996928	1.49198	4.20533	1.71541	3.04723
Subject_4	SL	1.30018	431.028	2304.34	284.463	1.50801	8.36818	45.7492	28.558	38.0715	21.8028	0.22154	0.332533	1.25211	5.43124	3.45878	3.83486	2.02407
Subject_4	SL	1.47324	471.07	2527.64	217.731	1.964	20.8231	48.9175	22.0332	37.1606	32.7899	0.371292	0.483634	1.88961	0.893193	9.96881	1.23792	2.6616
Subject_5	SL	1.34166	369.689	2598.77	330.04	1.70265	19.8902	40.9476	28.0923	39.5404	28.914	0.308168	0.532605	2.34196	3.19292	3.04356	2.34359	1.50328
Subject_5	SL	1.23217	295.329	2938.48	328.326	1.49706	1.35932	26.0346	31.5863	29.491	30.8585	0.35442	0.527691	1.12919	3.56699	1.98853	1.28055	2.94028
Subject_5	SL	1.24328	190.028	2053.14	258.397	1.16148	11.723	19.7963	26.3661	23.9525	16.5514	0.383961	0.428172	0.930224	2.82456	3.03914	2.32223	2.14084
Subject_5	SL	1.39552	296.499	2580.29	318.831	1.96103	20.3743	44.638	25.3418	39.5862	27.9882	0.490963	0.496592	1.03662	1.72465	2.45644	1.9485	1.8864
Subject_5	SL	1.45029	306.207	2719.4	225.758	1.82251	6.65023	36.4627	27.2264	36.5837	25.538	0.366275	0.599723	1.95377	2.39028	3.38482	0.973972	3.0403
Subject_5	SL	1.34792	318.735	2891.56	344.109	1.58946	3.40028	31.5481	28.3696	29.1649	26.1763	0.447334	0.615041	1.74061	2.27354	2.4158	0.958628	2.39872
Subject_5	SL	1.47584	192.915	2298.66	305.547	1.42984	16.1528	27.0014	26.3679	21.3032	25.0771	0.445628	0.60052	1.74407	2.47359	1.67781	1.29903	1.83917
Subject_5	SL	1.5404	345.182	2723.3	261.181	1.5932	18.5379	37.9801	34.4909	34.8035	27.2054	0.262383	0.575427	2.90916	5.18341	1.99193	1.42699	2.14143
Subject_5	SL	1.14096	236.205	2410.05	267.515	1.46775	7.47822	30.9674	27.3026	28.3108	25.039	0.507045	0.51089	0.901993	0.952344	3.72145	1.13325	2.93383
Subject_5	SL	1.11426	280.902	2472.92	353.236	1.52732	15.3618	26.7745	32.1582	32.2201	25.0201	0.339697	0.505489	0.975896	3.79874	2.39679	0.923369	4.6707
Subject_5	EC	2.94484	23.6821	497.905	86.8661	2.88169	13.5368	14.2155	6.9244	9.79973	15.592	0.132408	0.376853	15.7514	6.00109	12.3836	2.05611	6.82314
Subject_5	EC	2.14969	37.8141	569.337	58.1231	1.79061	11.9854	24.1739	7.5994	10.9113	14.6188	0.216308	0.274383	4.69368	5.27495	5.13856	3.86818	4.88309
Subject_5	EC	1.57937	70.3547	518.659	33.4983	1.09598	11.2184	11.8222	11.0818	12.2815	10.1052	0.187408	0.148205	1.56273	7.35168	6.91921	6.6967	9.39437
Subject_5	EC	1.29775	70.5726	540.415	39.7207	1.69661	15.7121	17.2033	11.1997	8.85665	12.102	0.224147	0.250551	1.77912	7.72907	8.13825	5.76815	12.7287
Subject_5	EC	2.50928	22.5542	482.604	116.305	1.97241	21.7538	14.8831	6.6544	9.96867	10.0664	0.224971	0.404193	4.38891	3.20884	5.13081	1.86957	4.74845
Subject_5	EC	2.0958	33.1771	572.144	115.097	1.78819	20.5327	16.9947	7.29893	10.6125	11.3659	0.215772	0.308602	5.58433	3.91208	10.653	4.23471	3.06819
Subject_5	EC	1.41835	62.0566	585.211	51.8811	1.56852	21.2334	11.6704	6.44324	8.91131	8.70484	0.239921	0.225333	2.61816	4.17718	6.07031	8.93185	1.87986
Subject_5	EC	1.39514	54.4299	439.989	32.2822	2.1036	22.6117	15.5582	7.50617	7.62753	10.1294	0.171761	0.433548	6.73591	5.57378	11.5201	0.842484	17.3401
Subject_5	EC	1.71303	82.1129	612.411	55.3533	1.64956	18.0451	17.6324	11.3256	19.0959	9.72069	0.157643	0.329874	8.54739	5.47691	11.5861	2.56152	6.02436
Subject_5	EC	2.09452	71.9748	591.385	47.3839	1.93566	21.6917	14.3446	6.50961	14.9049	11.5372	0.174007	0.478733	19.7961	4.30168	14.3231	1.40502	5.15571
Subject_5	EO	1.49273	70.1416	474.48	34.6008	1.81846	15.0008	16.1591	5.65858	9.60788	10.8691	0.100326	0.293822	13.3462	21.4819	7.1509	3.52467	7.31037
Subject_5	EO	1.60245	24.7517	479.654	106.283	1.65321	14.6424	14.0787	7.16141	6.62329	11.4458	0.269957	0.280627	1.51613	1.76284	17.3187	1.78915	15.3807
Subject_5	EO	1.61206	79.688	501.578	34.1689	0.61676	14.711	10.6668	10.3778	18.6136	10.9128	0.134485	0.222728	2.5982	6.67202	10.4389	4.4641	8.71461
Subject_5	EO	1.68351	51.0198	533.926	51.6105	1.37601	18.922	14.633	8.05629	9.08898	7.97618	0.284342	0.302821	2.12877	1.70739	14.3763	2.53008	4.71333
Subject_5	EO	2.26512	78.0379	517.014	58.6517	3.53562	24.9414	19.8272	5.44225	21.2368	9.93751	0.103317	0.294355	9.21527	9.32375	10.3263	2.73311	3.93299
Subject_5	EO	2.01757	67.0566	553.53	47.227	1.10749	25.7755	11.7909	5.24563	15.2894	8.17359	0.145539	0.180533	3.50718	5.89271	13.129	6.597	4.5845
Subject_5	EO	2.02107	108.112	758.487	112.371	2.26627	24.4454	22.057	9.70037	22.1031	11.3668	0.143875	0.399439	5.25347	6.84921	10.7854	2.03134	4.01615
Subject_5	EO	3.63992	70.3428	499.998	54.0451	2.46417	26.2943	10.7941	8.92611	21.8159	10.6356	0.092358	0.149511	5.5199	10.1611	16.8013	11.6368	3.7473
Subject_5	EO	4.4617	50.5789	531.254	46.6899	2.26326	22.0335	16.9007	8.11673	18.1078	10.9522	0.134944	0.253449	4.8937	7.47682	11.6685	3.64365	8.2181
Subject_5	EO	1.9211	58.6243	521.54	41.6929	2.31119	22.3669	17.8588	5.83668	13.7128	8.49623	0.19464	0.319332	6.18216	8.52138	4.42186	4.44536	3.80129
Subject_6	EC	2.46709	53.0161	559.506	72.0623	1.85105	3.30952	18.0229	9.38838	13.8954	11.9194	0.148056	0.195924	5.70247	5.94286	10.7904	3.09146	11.8357
Subject_6	EC	2.25867	92.3295	599.12	45.6994	1.56691	6.44306	19.3704	9.31658	14.7144	18.3577	0.107431	0.116902	3.76828	12.1033	13.8884	11.191	11.075
Subject_6	EC	1.77141	34.5034	541.577	41.475	1.73084	0.917893	13.9208	6.67921	13.2798	7.11267	0.232942	0.129528	2.78313	2.36861	13.0666	10.3953	4.70163
Subject_6	EC	1.80595	176.031	745.568	57.2101	2.23199	2.62002	21.5468	12.4968	16.112	23.3577	0.099938	0.153332	9.49717	12.4883	11.4261	6.05409	8.26034
Subject_6	EC	2.03892	73.5621	643.889	56.1033	2.07225	0.272919	22.5772	8.8434	26.0967	13.2485	0.165708	0.186354	5.62903	8.28613	5.75611	4.53386	10.7297
Subject_6	EO	2.36142	60.7837	501.601	91.2908	1.55979	2.39242	11.3926	5.91118	17.4123	8.95272	0.106591	0.145545	4.12303	8.07175	13.1692	10.8222	5.0243
Subject_6	EO	1.49852	23.6085	424.216	63.0053	1.6883	0.718498	8.39318	5.19736	8.87556	8.46561	0.159166	0.100726	1.39119	5.82591	13.7849	12.0273	12.7766
Subject_6	EO	1.48676	86.4298	460.161	87.8421	1.07821	5.96943	10.9864	8.81689	8.84199	14.5821	0.132037	0.069002	1.91702	7.4657	13.691	17.0527	9.47059
Subject_6	EO	1.48011	51.3485	478.274	49.6227	1.52946	0.310432	10.4278	7.35111	10.6824	11.4517	0.189135	0.082427	1.33868	4.38262	15.3333	24.9449	6.35142
Subject_6	EC	2.23371	162.662	642.223	69.2087	1.30917	17.6012	30.476	12.747	20.1625	26.1975	0.275882	0.064603	1.17586	1.92542	32.6051	16.0789	9.90955
Subject_6	EC	1.1701	165.558	670.086	64.5204	2.23625	7.44179	25.1372	6.79541	31.0177	15.8039	0.201133	0.107346	2.08238	5.83579	7.07166	9.14186	10.8721
Subject_6	EC	2.31674	71.1841	706.038	110.497	1.84225	6.03926	18.2688	14.4172	17.8112	19.4211	0.173283	0.116305	2.40897	4.81871	8.45586	11.5038	8.84909
Subject_6	EC	1.50016	93.1068	561.235	45.6789	1.22956	0.547707	18.3583	14.3353	12.3872	14.725	0.188516	0.08904	2.80368	5.64331	13.494	12.7676	7.93212
Subject_6	EC	2.3802	83.0793	644.729	61.9239	2.30271	5.66537	21.348	7.93782	15.6802	17.9502	0.133807	0.111284	7.76803	4.6902	18.611	11.1699	7.01154
Subject_6	EO	2.18509	80.8224	443.073	54.8748	0.965637	2.06208	11.1829	6.08942	9.63587	14.3573	0.130669	0.034264	0.642685	9.72742	6.12664	71.2135	6.31597
Subject_6	EO	1.31925	31.3882	431.669	62.7766	1.09167	8.13689	7.43497	3.44194	9.73511	7.74469	0.201718	0.109159	1.44909	5.78004	10.8435	8.763	11.2054
Subject_6	EO	2.09356	58.0642	428.149	32.5048	0.762866	1.67536	8.24965	5.31735	9.87054	9.4285	0.235399	0.086889	0.791951	2.44616	11.411	10.3007	10.2792
Subject_6	EO	1.27341	126.819	475.431	52.9815	1.15937	12.5279	11.9933	12.404	18.8539	9.78513	0.099469	0.086797	1.7167	11.2766	8.71978	14.5614	8.70973
Subject_6	EO	1.23658	73.8441	573.847	109.606	1.18848	6.46371	9.99669	9.83801	15.2425	13.0482	0.286308	0.147073	1.01294	1.35872	15.0767	4.64301	9.44654
Subject_6	SL	1.95316	154.794	1031.69	105.134	1.57517	2.23881	19.8423	20.5015	23.4437	18.6719	0.102317	0.463554	3.601	11.1188	8.20906	0.860553	5.18968
Subject_6	SL	2.08493	289.445	1518.79	190.614	1.84247	2.07355	38.9476	28.4704	30.0904	33.0838	0.284953	0.484358	2.81217	1.76062	14.8376	0.736482	5.82073
Subject_6	SL	1.80791	107.841	1084.42	78.0165	1.31813	0.12001	17.7749	12.7413	14.6033	18.9579	0.173129	0.323847	1.28137	5.49692	5.3951	2.21577	3.65561
Subject_6	SL	2.20294	149.391	1016.78	104.707	1.48655	6.92072	20.2192	13.2726	18.1941	22.9124	0.192139	0.332181	1.91402	3.86685	8.40613	2.66734	3.18059
Subject_6	EO	6.33197	30.5931	498.881	124.016	5.08523	10.216	17.1789	3.21426	18.7631	13.0738	0.077537	0.422273	36.5609	24.2826	15.0496	2.06399	6.11037
Subject_6	SL	1.48712	255.822	1271.23	255.577	1.28751	1.89196	43.7873	23.8888	27.2725	20.5811	0.206734	0.361642	2.00037	7.82728	7.99612	2.91779	2.35185
Subject_6	SL	1.69364	199.376	1192.2	160.746	2.0628	3.21545	22.1323	23.9264	44.7959	18.3974	0.127837	0.235212	2.30631	9.2055	9.06788	3.76408	3.07639
Subject_6	SL	2.34589	196.123	1360.4	168.929	1.99544	8.56702	34.0229	21.6362	28.8382	24.4934	0.160752	0.529485	4.33629	5.85068	8.63251	0.672213	5.0701
Subject_6	SL	1.91615	153.927	1154.4	111.358	1.45257	2.18027	21.7141	19.7146	18.8556	20.0702	0.178198	0.441509	2.66261	7.34206	8.58886	1.29878	3.43401
Subject_6	SL	2.02093	177.704	1149.64	307.346	1.21229	11.2687	20.7176	21.9359	21.6114	15.0513	0.145066	0.198168	1.28905	5.72601	9.49823	3.27328	6.08149
Subject_6	SL	1.50365	186.84	1335.16	239.465	1.92076	6.65873	43.5165	23.9194	30.1226	33.9662	0.168319	0.470233	1.86109	6.68773	6.18946	1.16879	3.74126
Subject_7	EC	1.25162	124.514	993.462	96.5301	2.03618	5.57217	24.8213	12.0083	24.9441	13.5893	0.420997	0.220082	3.35308	0.892043	7.37977	3.08509	12.0197
Subject_7	EC	1.38595	90.11	902.452	65.1907	1.79271	3.26187	18.5432	7.87092	12.9332	10.5745	0.267211	0.392929	9.14746	3.03039	5.40376	2.20432	5.02296
Subject_7	EC	2.26939	39.7415	864.382	168.307	2.75399	9.5747	18.8878	4.65857	22.786	10.3636	0.261596	0.259805	3.35254	4.93065	3.41981	2.9571	6.72395
Subject_7	EC	2.17354	52.1955	810.111	162.527	1.883	2.85587	19.4429	10.3975	19.0134	9.99364	0.287614	0.189217	1.75884	2.34685	4.88054	4.14493	13.6787
Subject_7	EC	1.09845	130.367	805.879	55.7561	1.45687	5.83518	15.1235	11.5677	16.0212	15.2108	0.224546	0.086996	1.55825	3.42728	5.7648	15.6181	5.76375
Subject_7	EC	1.69438	85.1082	673.889	58.9571	2.00463	4.59359	16.6492	6.22331	19.8673	11.1191	0.270049	0.391737	7.50064	3.72286	7.29859	2.00299	7.38737
Subject_7	EC	1.15351	117.218	815.903	89.2535	1.42886	6.61999	16.5704	8.02608	16.2907	14.715	0.261509	0.162013	2.47647	3.84952	6.83033	7.3531	6.89564
Subject_7	EC	1.85068	77.8921	796.53	68.9663	1.47919	6.86012	16.3137	11.3924	18.2938	11.3032	0.159347	0.126125	2.67974	10.0095	4.18948	12.3723	6.32778
Subject_7	EC	1.18422	83.8616	696.797	47.8103	1.29022	6.07253	15.1953	10.7184	10.1949	9.50942	0.235642	0.229278	1.71392	4.03588	7.35625	6.30334	9.23729
Subject_7	EC	3.17489	73.5485	840.471	140.908	3.34701	0.466515	21.4428	10.7795	23.8333	24.225	0.115899	0.276042	6.51482	9.74762	8.40704	1.42776	16.7179
Subject_7	EO	1.27878	42.3353	599.854	112.118	1.40379	6.28754	8.62889	7.12455	10.0084	11.6497	0.306612	0.139169	0.925437	1.76873	8.08572	6.11698	10.1898
Subject_7	EO	3.19475	77.941	594.281	64.8841	2.70663	5.0589	11.6224	8.43792	28.0611	11.9693	0.061902	0.155209	3.12815	20.061	7.24423	7.47072	7.31054
Subject_7	EO	1.87114	95.466	597.334	53.7748	2.26452	5.66707	10.2105	9.25851	16.5857	16.7171	0.070091	0.300603	7.41941	14.7273	10.5551	1.58598	18.7791
Subject_7	EO	1.16028	94.9185	641.172	64.1195	1.87328	0.0816574	8.14025	8.58149	18.0795	9.60017	0.17494	0.082176	0.920181	4.49795	10.0373	17.9466	5.24654
Subject_7	EO	2.74278	32.846	601.162	42.4513	1.75649	5.67687	7.29178	8.24695	12.2411	7.07499	0.154926	0.277627	2.50516	8.86368	3.64686	2.46353	9.59622
Subject_7	EO	1.42167	75.1623	598.123	52.7486	1.85793	0.549904	14.3687	12.7069	14.5599	14.9117	0.217475	0.290619	3.34765	3.03168	10.1584	3.45841	5.60879
Subject_7	EO	1.80225	43.9441	578.149	57.0809	1.0556	0.853828	13.3375	6.04665	20.5814	8.36779	0.178911	0.147498	2.36751	5.17241	9.01715	17.2103	2.88932
Subject_7	EO	1.39234	64.2868	601.071	76.3244	1.13126	1.74373	15.8614	10.849	8.86617	12.1783	0.30444	0.220644	1.97846	2.03923	6.82834	4.35804	7.49257
Subject_7	EO	1.57256	94.9963	614.811	89.8327	2.36314	0.0349731	17.2032	6.93411	18.6446	15.2694	0.201983	0.084576	1.79587	6.93163	9.07484	20.3005	4.20281
Subject_7	EO	2.89128	36.9777	553.702	56.0143	1.93798	4.40187	9.07591	6.01071	13.2176	12.3043	0.084433	0.214672	5.52925	13.6069	8.29583	3.92127	10.4213
Subject_7	SL	1.5779	163.713	1463.45	133.934	1.52167	2.3418	17.1591	18.6916	23.2464	19.2645	0.192249	0.408813	1.82769	5.69007	2.96879	2.40906	2.15548
Subject_7	SL	1.58014	318.905	1749.85	145.901	0.793814	11.8482	14.4724	17.4658	23.6574	23.0416	0.254921	0.279098	0.728737	4.08929	3.22912	3.1803	2.92686
Subject_7	SL	1.96754	270.245	1374.76	135.211	1.19623	6.25356	13.5354	25.646	20.8122	20.6747	0.080034	0.234961	2.26412	17.741	4.05706	5.16578	2.42275
Subject_7	SL	1.65925	246.525	1600.6	138.224	1.55598	5.0012	17.8322	23.039	20.87	27.797	0.185987	0.459898	1.47883	5.6228	3.39079	1.40892	2.68906
Subject_7	SL	1.57816	154.037	1299.79	99.6139	1.09778	1.17355	17.5741	10.3397	16.5672	15.4641	0.230501	0.346482	2.9613	3.24074	4.90707	2.86443	2.50562
Subject_7	SL	1.21248	232.761	1471.54	128.581	1.37927	14.0741	17.3695	17.8229	22.5203	16.8256	0.187188	0.390192	1.64894	6.31292	3.50727	2.48465	2.34876
Subject_7	SL	2.33394	300.677	1382.38	119.35	0.889631	0.68409	20.3093	16.4171	28.0033	25.828	0.101616	0.08477	0.617041	12.8574	4.37263	16.6508	3.73428
Subject_7	SL	1.13352	194.496	1464.19	152.226	0.924913	7.41258	15.1467	21.0222	20.882	17.559	0.145077	0.247799	1.02674	8.08539	3.58061	5.21204	2.36492
Subject_7	SL	1.44004	303.922	1395.09	144.755	1.20123	0.542786	16.7066	29.5827	24.4343	20.6243	0.244514	0.28474	0.854704	4.1736	3.81204	4.40873	3.25759
Subject_7	SL	1.84896	242.191	1527.95	183.143	0.874619	10.3262	19.2916	20.9993	38.4915	17.9722	0.192389	0.33921	1.14012	5.81477	2.81663	2.55095	2.96469
Subject_8	EC	3.01274	45.9589	952.394	116.193	3.75943	3.07717	28.9072	8.28624	17.1965	25.9059	0.337829	0.558752	8.97834	1.78624	3.97972	0.757667	3.56672
Subject_8	EC	1.24279	99.4055	760.551	64.5894	2.08391	8.29063	13.3023	9.77373	15.9361	12.3851	0.28966	0.297949	3.11344	2.30492	5.49099	1.597	9.14459
Subject_8	EC	1.98242	61.0235	996.823	85.4737	2.09531	10.4465	21.7485	8.88283	16.9443	18.1964	0.269035	0.47996	4.61463	2.5356	6.37686	0.953663	4.17949
Subject_8	EC	1.7447	69.4188	706.706	76.4221	2.20504	5.99058	16.6939	7.57223	10.8456	12.9251	0.183299	0.509273	5.00448	8.08378	3.35986	0.522369	7.7204
Subject_8	EC	1.64699	93.6086	746.351	98.9268	2.27241	9.85458	20.2629	14.61	17.017	24.9586	0.250311	0.233188	2.78845	3.83796	3.46488	2.48267	9.45087
Subject_8	EC	3.00513	74.4162	722.591	66.6911	2.08754	12.0421	18.2117	9.3366	13.4471	15.7054	0.121561	0.424116	8.43584	11.7063	2.55491	0.780044	8.9046
Subject_8	EC	1.39578	83.8801	837.599	88.9884	1.23869	0.2798	17.6999	12.683	14.023	20.5615	0.190917	0.386886	4.67758	3.43681	6.7581	0.879544	9.04283
Subject_8	EC	1.12685	100.278	807.028	75.4575	1.3027	10.0985	19.199	13.1904	13.4043	13.9582	0.238618	0.328753	1.36198	3.36285	4.37979	1.18578	6.534
Subject_8	EC	2.20362	106.638	719.537	100.377	1.65431	3.81133	16.6016	9.32705	14.7931	18.1103	0.103679	0.090701	3.21766	13.426	4.28152	7.89225	16.7615
Subject_8	EC	2.71564	107.014	810.721	79.0025	2.77488	13.6748	33.4249	8.27597	22.986	29.3348	0.132216	0.301814	11.9802	5.84509	11.1126	1.7995	7.15703
Subject_8	EO	1.32137	67.0142	674.956	50.1773	1.25435	4.96512	13.9059	8.71044	10.5706	9.86603	0.239834	0.442115	4.79864	2.73145	6.27882	1.01204	4.1397
Subject_8	EO	1.54454	69.8377	584.716	58.2158	2.49217	3.80228	14.9228	6.42524	10.427	16.7082	0.209175	0.328555	3.3195	5.9967	3.31915	1.92553	6.35468
Subject_8	EO	1.18991	43.8599	649.777	74.7114	1.3899	6.18937	12.6881	6.54885	11.5124	8.86112	0.395482	0.200521	1.67926	1.58418	3.8142	2.87927	7.97209
Subject_8	EO	2.29238	70.1662	704.983	59.1579	1.9851	4.22588	13.1006	6.80568	16.3487	9.49225	0.178579	0.356282	4.38002	3.96134	6.59763	1.42723	6.23971
Subject_8	EO	2.52576	50.8713	636.146	95.293	2.36231	9.11571	11.384	6.02264	13.302	11.5547	0.184619	0.161429	3.65619	5.01033	3.9026	6.34555	5.50691
Subject_8	EO	1.24253	97.1461	583.296	41.2806	1.78021	19.0574	12.0783	8.81045	12.891	12.0322	0.161297	0.103896	2.83333	6.71924	7.30314	9.39915	9.9731
Subject_8	EO	1.1881	76.3454	680.704	63.8432	1.15143	7.23153	19.4574	8.67011	13.6938	12.7202	0.201829	0.084194	0.797563	5.17603	3.38961	9.26493	11.5411
Subject_8	EO	1.31847	114.286	726.839	81.9947	1.28634	3.95399	14.6739	10.7601	16.0485	18.0079	0.11631	0.189464	3.08109	11.2981	4.40806	5.10631	4.44641
Subject_8	EO	1.70041	55.2392	639.034	93.0522	0.819438	3.92093	12.112	9.76625	15.3728	12.2206	0.322566	0.160841	0.934276	1.61382	7.55189	3.91507	13.2311
Subject_8	EO	1.56797	115.099	671.533	88.7915	1.33766	2.36003	17.9428	12.0703	14.6245	17.4249	0.073529	0.122755	3.27313	16.3282	5.24234	5.82699	9.50802
Subject_8	SL	1.55608	237.198	1984.5	169.885	1.30556	19.9068	27.2311	32.9839	27.2634	23.1427	0.199584	0.563412	5.37436	6.75355	3.26755	1.13676	2.98617
Subject_8	SL	1.80781	556.665	2618.27	224.907	2.31081	9.66164	33.3028	27.3054	44.7154	37.6391	0.266929	0.58346	2.08627	4.0642	3.34146	0.869715	3.32106
Subject_8	SL	1.33858	329.587	2556.91	248.618	1.41795	12.2371	37.2745	30.8406	30.511	29.703	0.378669	0.646618	2.37984	1.5697	4.8654	0.313242	3.77433
Subject_8	SL	1.70408	348.549	2197.52	187.705	1.7105	7.65258	37.6546	29.2265	31.263	33.2349	0.215279	0.431822	3.46188	4.2525	5.38435	1.44601	3.84542
Subject_8	SL	1.5206	401.721	2628.2	317.063	1.6743	15.4587	42.6821	33.8767	29.0442	36.0665	0.37443	0.519393	1.63289	1.61228	3.39629	0.981959	3.22051
Subject_8	SL	2.02501	310.337	2226.58	564.605	2.78459	13.6917	56.668	22.3209	26.7905	69.4736	0.360909	0.695193	3.89498	2.15378	2.88852	0.400565	3.4211
Subject_8	SL	1.32833	191.491	1979.62	240.847	1.43056	9.78229	24.6824	22.8269	22.6898	24.5526	0.324761	0.532223	1.91025	1.9296	4.842	0.682597	4.58317
Subject_8	SL	1.65273	236.88	2225.82	249.343	1.10386	1.45241	33.3854	22.234	25.3555	26.4921	0.48309	0.356032	0.944149	0.738898	5.45658	2.05312	3.32321
Subject_8	SL	1.59159	383.968	2410.97	223.03	1.74015	14.9696	35.7837	29.1173	27.0219	42.9083	0.226212	0.50015	2.60604	4.30208	4.28096	0.808535	4.24117
Subject_8	SL	1.58983	259.4	1945.55	139.489	1.58202	2.71802	43.1003	22.9633	23.1388	31.6335	0.21179	0.466652	2.75755	4.23045	6.23562	1.13136	4.71674
Subject_9	EC	5.40073	32.0478	549.182	44.3545	2.94914	1.27365	14.9667	4.755	11.5664	12.5487	0.101659	0.332125	16.3576	13.2471	9.46364	3.01084	6.52066
Subject_9	EC	4.00734	36.4049	629.861	75.0647	2.77054	0.568222	22.6144	7.17153	12.7898	17.4782	0.07296	0.427049	14.4507	11.9504	12.0619	2.37265	5.1665
Subject_9	EC	3.99443	20.0751	570.701	56.6171	3.82111	0.574219	16.6523	3.86815	20.9372	7.16886	0.12783	0.304109	13.1858	8.732	9.84614	4.30275	4.06083
Subject_9	EC	2.76357	12.1822	506.159	47.9551	2.27787	1.09081	14.642	6.18115	11.1587	9.01763	0.251162	0.337518	3.22039	2.0268	15.2964	2.44888	5.95622
Subject_9	EC	2.44531	136.937	687.935	73.7714	3.60426	2.58961	12.8567	9.15067	12.7209	28.4889	0.11693	0.40151	8.88926	6.82093	13.1435	3.4251	3.64199
Subject_9	EC	1.73182	60.6992	592.588	43.9063	1.68219	2.49118	11.0955	6.38433	10.2588	7.72292	0.163016	0.569659	9.4298	5.8933	13.838	1.46628	5.29579
Subject_9	EC	4.43025	31.4986	629.177	80.8955	3.15778	3.80319	13.0876	4.20678	14.5004	11.2579	0.118716	0.387284	10.1447	16.7652	5.30499	3.90264	3.17828
Subject_9	EC	3.75966	29.3548	526.871	81.7965	2.41604	0.289413	7.4381	3.57455	13.9268	10.2148	0.059693	0.402751	25.0773	45.6457	2.19874	2.83573	4.91403
Subject_9	EC	2.95583	27.9478	596.352	52.7747	2.62952	2.68905	16.2555	4.04067	13.3484	8.08275	0.139433	0.264999	6.27222	5.4779	27.576	5.81636	3.06438
Subject_9	EC	1.81827	19.8892	620.054	64.9704	1.89636	1.45802	10.3207	4.94932	6.78813	9.07946	0.230516	0.287499	3.62832	2.48447	19.937	4.74206	4.01917
Subject_9	EO	3.21336	17.2351	492.764	70.9407	2.14781	0.727997	10.7272	3.92174	9.59768	7.60268	0.109386	0.380504	10.4597	15.2393	6.89621	2.84734	5.40474
Subject_9	EO	2.72207	141.566	594.205	45.422	3.40466	5.55625	17.2181	8.16258	11.4906	27.0821	0.043077	0.385857	33.7127	38.1892	15.7884	1.90023	5.40554
Subject_9	EO	3.92057	42.1475	645.214	53.2348	2.55654	0.338417	12.5217	6.25364	16.4241	16.3579	0.084024	0.519723	17.3824	13.4776	10.2592	1.44374	2.45222
Subject_9	EO	2.93342	18.1087	550.923	64.4271	1.98336	0.186165	10.0817	5.15645	8.264	8.25281	0.082283	0.286526	7.34176	15.1309	11.3362	3.91227	4.87524
Subject_9	EO	3.93881	28.7113	670.911	178.233	2.72315	1.13946	12.2588	4.47444	14.3844	11.864	0.115472	0.653127	23.6423	7.43419	10.4002	0.924768	5.50584
Subject_9	EO	2.22112	38.3533	558.701	80.335	1.97422	5.45662	7.57349	4.37625	10.8582	8.72986	0.054531	0.413346	24.8269	35.6677	6.58057	3.31497	4.19608
Subject_9	EO	3.0187	34.6761	602.674	50.7886	2.87433	1.98057	10.9228	4.70697	9.97148	14.7375	0.111043	0.317239	7.07666	10.2347	6.55577	5.07671	3.30884
Subject_9	EO	1.65168	59.8511	573.552	53.9157	1.48076	1.50526	11.0894	6.44828	10.0127	11.0115	0.13426	0.325769	5.53968	4.47486	14.2668	3.9622	4.08475
Subject_9	EO	1.37869	76.4828	572.675	43.9861	2.23468	5.53918	13.9397	5.06053	11.1899	8.74293	0.090263	0.320716	8.06888	13.6812	8.1898	7.15913	2.68034
Subject_9	EO	1.43733	78.4212	554.466	49.3575	2.58649	6.82377	7.32485	4.7278	12.1007	11.6697	0.170416	0.327004	4.52915	4.83134	13.2308	6.01387	3.40969
Subject_9	SL	1.3655	278.779	2297.71	252.868	1.38626	11.5621	25.8481	27.2251	22.3546	25.3233	0.332412	0.549384	1.37171	1.35318	7.50336	0.853094	3.57249
Subject_9	SL	1.33276	187.25	1754.13	506.004	1.10657	3.38211	23.7786	17.9655	16.7061	17.9435	0.177527	0.606832	2.58195	4.93169	8.30625	1.0481	2.13283
Subject_9	SL	1.31891	216.045	2133.04	207.603	1.31463	17.1997	30.2825	19.6499	21.2713	25.0625	0.248848	0.605489	1.84527	3.34983	6.89005	1.19093	1.81424
Subject_9	SL	1.23594	289.399	1982.41	188.417	1.09882	6.75374	19.3133	20.4318	23.6715	20.2865	0.366667	0.384452	0.566039	1.74874	5.70317	2.46994	2.58428
Subject_9	SL	1.67462	288.545	1996.74	153.146	1.08086	16.4853	23.9102	23.9509	22.1715	22.5212	0.173984	0.456602	2.05555	5.85595	3.1862	1.96059	2.09289
Subject_9	SL	1.76663	479.77	2436.98	313.998	2.25573	0.381226	43.155	19.5156	30.3008	58.3871	0.14349	0.611549	4.15053	7.66636	4.91075	1.41835	1.70399
Subject_9	SL	1.74041	354.337	2408.77	342.894	1.14272	8.52409	25.9818	33.8824	35.4778	31.5123	0.195876	0.638593	1.62218	6.45521	2.31447	0.748742	2.58952
Subject_9	SL	1.51465	254.103	2240.34	209.835	1.15504	20.2305	23.1797	25.2915	22.8843	23.6463	0.154471	0.7116	2.65145	9.05492	2.73937	0.813716	1.81377
Subject_9	SL	1.30144	276.615	1909.79	168.65	1.72039	13.9603	27.536	25.861	28.4627	28.933	0.194648	0.434885	1.78694	5.90175	4.667	1.90167	2.36507
Subject_9	SL	1.57272	336.17	1780.75	191.48	1.46637	1.59663	30.6853	17.4962	25.087	24.549	0.19878	0.362061	2.27699	3.79388	7.37213	2.94262	2.04409
Subject_10	SL	1.2886	212.31	2261.9	170.902	1.33408	14.8178	22.6003	19.3979	22.6056	21.0561	0.254294	0.550518	1.40455	3.78418	3.51334	1.84898	1.34671
Subject_10	SL	1.11284	267.842	2991.5	247.164	1.20882	5.14467	30.2068	30.8083	25.8856	23.6361	0.351344	0.810983	1.96014	3.62327	2.44295	1.63156	1.07725
Subject_10	SL	1.09489	210.425	3137.83	204.551	1.33887	5.63474	20.8461	21.3764	20.3065	21.5154	0.5596	0.867966	0.891571	1.38709	2.30337	1.20688	1.09246
Subject_10	SL	1.18968	283.926	3109.95	287.67	1.21638	11.3511	29.8064	23.8485	24.1387	24.6195	0.346852	0.794885	1.54727	2.80154	2.31693	1.05909	1.27818
Subject_10	SL	1.30553	276.121	3087.51	334.96	1.27891	0.944908	19.4546	23.5782	25.1146	25.8153	0.283578	0.644243	1.13093	4.30145	2.55946	1.45429	1.66173
Subject_10	SL	1.40218	343.662	3353.74	301.27	1.16694	4.98398	28.0026	27.4085	28.5201	28.0927	0.545552	1.00794	1.60166	2.34566	1.37683	0.447732	1.17486
Subject_10	SL	1.21963	153.334	2336.08	179.551	1.28843	7.3681	22.4617	24.2679	17.4802	27.7788	0.331058	0.736652	1.53471	2.91987	3.25258	0.762869	1.97472
Subject_10	SL	1.3885	308.61	2941.82	284.195	1.76349	10.5365	42.2863	28.3875	40.7763	24.0857	0.265915	0.770481	1.63993	4.91447	2.4308	1.0213	1.36789
Subject_10	SL	1.18626	214.025	2359.05	203.625	1.41508	1.86884	22.215	21.7422	24.8284	21.1443	0.306637	0.637891	1.38934	4.57721	2.95341	0.945809	2.49893
Subject_10	SL	1.70722	293.444	2534.51	276.968	1.49551	1.4006	23.77	21.7135	28.0059	31.5466	0.172111	0.649114	2.60025	6.37524	3.42427	1.5765	1.28516
Subject_10	EC	1.75477	66.9335	620.726	57.6138	2.31416	2.70655	12.6211	5.27712	10.1433	12.8569	0.240841	0.359847	10.8908	3.79789	6.08974	2.47053	2.81706
Subject_10	EC	2.5418	36.3835	1039.56	105.675	2.74696	10.0892	19.3287	5.69249	18.1747	11.88	0.488933	0.524894	9.88306	1.1369	3.68215	1.46153	3.15459
Subject_10	EC	3.11512	28.6901	742.453	67.1021	3.43385	5.39434	25.1004	5.52981	22.2819	12.578	0.351398	0.307164	6.0724	2.5119	3.41195	1.59546	8.26651
Subject_10	EC	2.72493	29.9769	809.467	90.4769	2.52428	6.34391	15.1037	7.89423	15.1759	10.5455	0.298125	0.411887	8.08088	3.71092	2.71569	1.84931	2.9346
Subject_10	EC	3.00153	30.6954	735.899	76.2008	2.73008	7.63866	14.6889	4.62231	16.1883	10.7826	0.226389	0.26507	11.5535	4.25621	3.8915	3.71841	3.8558
Subject_10	EC	2.07191	40.2017	752.182	125.428	2.31011	5.95813	18.4216	4.77806	13.2761	12.8095	0.350187	0.177994	4.30425	1.91333	5.60615	7.25167	2.7472
Subject_10	EC	2.26832	30.1629	727.246	75.5087	2.24664	4.60678	15.2888	5.69399	11.5639	11.0382	0.320055	0.211999	5.24286	2.55741	4.57142	7.08342	2.75828
Subject_10	EC	2.96164	20.7839	801.284	80.8428	2.63791	0.468307	16.3609	6.36971	12.5045	9.82211	0.478002	0.616943	9.74379	1.23788	3.3963	0.693205	2.8915
Subject_10	EC	1.34254	78.3034	628.141	54.6747	1.94134	0.694542	14.7212	6.34828	9.61723	11.3042	0.255918	0.334198	15.041	4.72082	3.37407	2.36128	3.12895
Subject_10	EC	1.55598	66.5552	785.541	73.1627	1.64199	2.93691	15.4476	9.07229	9.26665	11.7038	0.380561	0.385703	5.62545	1.80732	5.13898	1.76523	4.73683
Subject_10	EO	2.31825	99.9545	564.47	82.9542	5.7205	6.13407	20.7031	5.20306	24.4019	18.7336	0.226098	0.477343	15.5467	3.98873	6.03583	0.865468	5.36378
Subject_10	EO	1.22449	66.8387	726.593	82.7287	1.56648	8.31193	14.6081	7.41987	11.9734	10.5019	0.332469	0.409816	4.58456	2.22731	2.93149	1.49187	2.95459
Subject_10	EO	2.4656	57.9284	802.979	82.0699	2.47436	6.55995	16.3813	9.96825	18.5482	16.434	0.162905	0.332663	7.84254	5.87842	5.16911	1.67945	7.40328
Subject_10	EO	1.7348	72.05	725.369	60.8113	1.96671	8.12036	16.6567	5.91325	13.6299	10.4293	0.253581	0.326106	4.85793	3.13353	3.89705	2.12337	5.6167
Subject_10	EO	1.60938	53.1024	541.778	37.4087	2.41915	7.75003	11.7262	4.77455	10.376	11.2574	0.314797	0.202954	3.04209	1.67798	6.95444	4.00036	5.55272
Subject_10	EO	1.74514	83.1168	624.312	48.6557	0.890153	9.47649	11.565	7.35997	18.5849	10.0723	0.327892	0.069533	0.645431	2.09814	4.4188	13.4836	8.79868
Subject_10	EO	3.72542	83.0951	621.569	65.1011	2.30253	7.97982	16.7251	5.28143	21.1836	14.3425	0.07528	0.126955	6.15062	11.9814	5.04483	5.65992	7.79174
Subject_10	EO	2.06702	77.8602	549.829	48.5827	2.55328	2.13757	14.2052	8.72245	18.2418	8.089	0.262323	0.280187	5.13129	2.23411	9.29258	2.22535	5.46469
Subject_10	EO	1.20071	140.473	555.285	57.8328	1.28827	5.3467	12.5456	5.97532	16.1333	11.2626	0.089712	0.082588	3.34915	10.9216	8.11794	14.3639	5.02759
Subject_10	EO	1.70392	87.8761	580.906	53.4872	1.76829	4.59742	14.4554	8.49105	14.46	10.9691	0.161916	0.15566	6.94461	6.1988	6.09174	6.59919	4.20963
Subject_11	EC	1.21105	202.162	1088.16	108.47	1.0039	1.57818	27.0839	15.4794	23.5441	16.1291	0.296658	0.275825	2.71237	1.48625	10.4143	2.51961	9.38428
Subject_11	EC	1.58756	137.683	1052.43	153.801	2.67164	1.48009	27.687	10.6543	24.7515	19.6206	0.244314	0.219311	3.75553	2.83453	5.83656	6.33295	3.05964
Subject_11	EC	1.85061	176.988	1039.23	166.319	1.41056	4.99904	23.3785	12.5745	24.155	20.8808	0.153752	0.223936	6.29402	5.43931	3.63377	6.41454	2.44298
Subject_11	EC	1.46123	174.413	957.667	299.829	1.65032	1.40389	21.9771	12.8616	15.5481	26.1859	0.154768	0.182213	3.19554	4.31511	7.89183	5.45315	3.95192
Subject_11	EC	1.6077	110.942	1019.85	96.2073	1.52774	3.84447	27.8819	14.8279	16.3339	21.6337	0.234579	0.200007	3.00207	3.37472	8.07249	5.26807	6.09519
Subject_11	EC	1.16267	173.066	990.887	153.998	1.14449	6.43469	28.5796	19.2471	19.856	19.2255	0.26723	0.153293	1.85076	2.78316	7.57331	9.85758	5.16806
Subject_11	EC	1.71244	160.296	1017.42	172.538	2.58656	1.45773	26.9831	12.0686	20.9054	23.4816	0.262672	0.227992	5.12731	1.7572	17.2091	6.03247	6.11648
Subject_11	EC	1.44257	239.17	945.858	154.998	1.64898	5.25098	21.913	21.6044	32.0982	21.1922	0.133665	0.129011	2.27567	6.49493	9.28175	10.3603	6.56185
Subject_11	EC	1.7549	214.32	1118.67	184.918	1.76719	7.89678	54.4353	19.1426	41.8958	21.5567	0.26572	0.113014	1.28346	1.6935	12.6398	14.6664	4.90727
Subject_11	EC	2.09907	162.446	1091.38	124.382	1.89803	4.60779	33.9485	11.8661	31.2327	18.7823	0.178526	0.268829	4.57106	8.88694	6.43755	3.33497	3.34718
Subject_11	EO	2.21475	184.288	917.355	105.486	2.06662	1.24276	15.5396	10.9043	17.4826	23.1995	0.074497	0.330406	6.24482	16.537	4.31648	2.65171	3.1686
Subject_11	EO	1.57988	324.446	917.728	88.1182	1.37176	3.04464	23.0454	10.4489	22.5313	20.5936	0.061527	0.088563	3.88049	21.469	4.59966	11.2782	7.79579
Subject_11	EO	1.34021	233.616	957.701	80.268	1.92465	2.66534	18.4588	9.17315	24.4022	25.2339	0.083388	0.189578	4.06766	13.7438	4.48012	4.8729	4.32896
Subject_11	EO	1.2018	166.25	918.101	153.463	1.65445	0.738525	21.1123	10.7677	25.6718	18.2933	0.204535	0.149495	0.876638	4.76439	4.3001	8.00348	3.4123
Subject_11	EO	2.73264	136.697	973.466	140.455	0.721106	5.67417	13.0495	15.0047	20.8801	22.9373	0.399194	0.215967	0.412497	1.10318	6.54563	3.5911	5.21441
Subject_11	EO	2.07957	90.4555	850.433	137.612	1.38403	8.82862	18.9114	13.2498	19.6749	17.6374	0.240209	0.217301	3.37784	3.547	6.66304	4.89853	5.57517
Subject_11	EO	1.53412	128.563	816.873	106.557	0.872741	1.96012	17.4538	11.0514	20.5235	12.5966	0.239286	0.1629	0.88568	3.37635	6.40634	7.03193	4.95066
Subject_11	EO	1.55512	196.071	796.231	170.264	1.05365	6.04745	17.307	14.1382	18.3273	18.7597	0.069182	0.070109	1.17309	19.2951	6.20122	23.4255	5.42445
Subject_11	EO	1.48382	204.769	978.352	95.9667	0.975603	6.75208	25.8445	13.6383	15.8803	16.843	0.123702	0.157656	2.81997	7.41514	6.3147	5.60352	8.37847
Subject_11	EO	1.30537	192.456	989.913	120.068	0.648308	8.16043	17.6654	15.4086	23.737	22.0547	0.117765	0.214023	3.65462	9.44978	5.22745	4.04139	6.88665
Subject_11	SL	1.78002	482.757	2623.84	210.554	1.83059	23.1203	29.3656	22.4155	28.7815	43.3744	0.304469	0.589657	2.40547	2.94024	3.27947	0.713733	3.31022
Subject_11	SL	1.48861	521.239	3226.24	260.922	1.74033	19.5915	32.8386	23.0592	33.5971	36.3063	0.220687	0.733196	3.54828	5.98765	3.20672	0.797846	2.17162
Subject_11	SL	1.64748	675.833	3481.58	482.252	2.17991	24.4178	88.542	29.6488	54.1943	59.3072	0.234824	0.534121	1.88363	5.08602	3.36746	2.3116	1.33966
Subject_11	SL	1.39057	377.094	2630.09	293.827	1.59234	7.24234	25.9026	27.411	33.0956	37.41	0.339039	0.356077	0.875062	2.81042	3.03717	3.72342	1.60047
Subject_11	SL	1.69272	460.99	2975.29	803.757	2.3253	6.19173	77.9883	30.76	42.8926	48.3497	0.256354	0.504966	3.80392	3.41411	5.86329	1.41284	2.9667
Subject_11	SL	1.4672	408.847	3323.99	488.035	2.13267	6.28239	46.8192	32.3849	54.9119	48.2822	0.344682	0.690028	1.56796	2.73013	2.90839	0.85971	1.76874
Subject_11	SL	1.52188	411.026	3585.9	837.469	1.9427	6.52296	61.5046	27.8354	50.3127	39.7594	0.568612	0.660448	1.9986	1.11246	2.9477	0.847058	2.19855
Subject_11	SL	1.40823	639.367	3248.3	536.042	1.85636	22.0372	45.3387	28.5096	53.9753	30.519	0.189787	0.328967	2.10357	5.74614	2.55604	3.2109	2.90359
Subject_11	SL	1.54415	603.7	3614.74	297.016	1.63304	12.8887	47.4296	32.2284	36.4506	39.9368	0.304939	0.685403	2.78038	3.55809	2.24661	0.758896	2.02821
Subject_11	SL	1.40283	484.053	3368.48	309.058	1.55836	5.88353	30.9224	34.5031	36.345	39.65	0.322905	0.635747	1.47441	4.47608	1.57284	1.16837	1.91414
Subject_12	EC	1.82991	51.3428	566.039	87.5242	1.1802	16.2117	10.072	8.55459	13.4396	11.5722	0.155427	0.216974	1.48872	7.13434	13.1053	2.87713	6.98613
Subject_12	EC	3.0819	50.1673	576.17	55.4115	2.54275	9.15836	15.7459	10.1624	19.4174	11.5585	0.097294	0.315964	5.94106	12.4561	19.1343	1.57859	10.8528
Subject_12	EC	1.86234	74.5043	603.713	77.4174	1.60349	5.23737	19.2618	6.18431	14.3055	13.5426	0.280297	0.292311	3.70773	2.90163	25.8498	2.03509	10.9372
Subject_12	EC	1.73877	36.3118	519.518	67.057	1.15885	10.492	12.3808	7.69364	8.55074	11.4294	0.19261	0.291006	4.21109	5.53485	19.6943	3.10667	6.16691
Subject_12	EC	1.8366	41.3363	566.451	65.7268	1.55811	10.224	20.4753	13.6999	21.1834	6.57104	0.145573	0.29764	3.93078	8.92097	14.7112	2.8388	5.23383
Subject_12	EC	1.47274	26.4098	537.223	70.1196	1.45697	10.3184	8.94692	4.89868	10.1993	7.64188	0.227547	0.339228	2.6964	5.34156	4.59889	2.37457	5.55729
Subject_12	EC	1.44226	40.9045	564.083	79.5394	1.26718	11.474	14.623	9.22323	9.8326	11.0251	0.215687	0.238426	1.40784	4.27877	11.4885	2.31229	10.9901
Subject_12	EC	2.58651	14.0663	445.277	70.1651	2.3723	5.05561	13.3278	4.00658	11.2616	6.56869	0.130263	0.410593	9.27866	16.7226	9.03043	2.21379	2.991
Subject_12	EC	1.74123	88.6285	622.575	61.0848	1.3267	10.4321	13.3614	8.64222	14.2215	10.8485	0.107352	0.367448	6.35861	7.24563	19.8717	1.82995	6.64902
Subject_12	EC	3.0677	36.9144	538.275	60.3971	2.68398	12.5342	13.1171	7.29688	18.1375	13.4696	0.089659	0.301271	5.36683	17.1738	6.95364	2.26916	6.81981
Subject_12	EO	1.79912	64.7923	587.643	86.7526	1.75841	15.5969	11.3947	12.4509	13.445	17.4821	0.169394	0.221558	0.726707	5.73668	7.84519	5.332	4.8151
Subject_12	EO	4.13394	30.8159	465.267	84.5433	1.7872	11.4466	13.4157	4.97747	9.29551	9.95197	0.121533	0.237004	5.5743	19.6628	10.137	4.6954	5.55852
Subject_12	EO	5.85613	36.5456	469.697	40.1288	3.24246	8.04765	7.72617	4.19205	16.9033	12.4906	0.053746	0.295186	9.86142	28.3155	9.60581	2.95205	8.16598
Subject_12	EO	1.41445	105.346	526.405	41.8101	2.13158	12.9865	11.4956	7.50689	19.4892	9.59923	0.113907	0.105668	1.61846	12.1748	16.9447	10.8863	9.2688
Subject_12	EO	4.13455	37.5193	514.443	39.4098	3.22713	12.5329	11.7691	4.84581	18.2291	9.37705	0.083677	0.307921	6.96192	14.1634	10.7148	2.94	6.5073
Subject_12	EO	1.37921	53.6422	496.548	36.663	2.40184	11.349	9.30215	4.50769	9.78089	6.75513	0.12888	0.28254	3.25678	16.9034	5.78613	4.19512	5.93808
Subject_12	EO	1.74864	65.9596	514.349	48.4851	1.71622	12.7007	15.499	8.06019	8.74337	13.5836	0.098913	0.396388	12.2761	15.3788	20.7137	2.53736	4.64611
Subject_12	EO	1.58073	43.5817	469.61	63.6196	1.11648	6.70687	15.5735	3.97458	11.8879	9.91411	0.203998	0.137565	1.16524	6.94609	10.3945	9.01272	5.24376
Subject_12	EO	1.55938	80.7391	473.833	72.4796	1.7091	6.03181	9.09202	5.12865	9.8906	9.88309	0.077107	0.104629	1.52502	20.2795	6.37539	12.6691	4.53349
Subject_12	EO	2.93443	51.3524	621.515	71.4627	2.34115	11.387	31.7926	10.1545	17.374	15.5488	0.173835	0.314078	7.39394	19.6211	10.9477	2.22986	8.96053
Subject_12	SL	1.62785	185.404	1903.97	185.549	1.41605	13.4953	33.3028	16.9013	22.8006	24.82	0.23611	0.437958	2.47892	4.59407	3.9896	2.11639	2.54736
Subject_12	SL	1.43261	214.359	1939.63	201.386	1.17851	8.71613	22.1646	20.1469	25.126	22.0558	0.343327	0.342932	1.21001	1.60563	6.44969	2.46722	3.29962
Subject_12	SL	1.6114	194.873	2084.13	214.4	1.70999	12.5092	33.784	23.2764	26.1227	27.0012	0.319669	0.475826	1.85347	2.3761	5.56202	2.29894	1.73832
Subject_12	SL	1.59903	193.442	2054.05	188.385	1.21901	11.5826	20.3054	21.6675	21.0893	20.0019	0.400227	0.492153	1.39311	1.46088	5.4004	1.38471	2.51221
Subject_12	SL	1.89917	254.417	1773.47	132.58	1.55118	2.41282	26.0138	19.8861	23.3273	26.4432	0.24783	0.411401	2.46344	2.64794	9.60897	1.35942	3.5272
Subject_12	SL	1.36866	233.35	1978.23	193.756	1.21451	14.1922	29.9202	25.6959	21.6736	26.2677	0.187912	0.363597	1.69015	9.27478	2.06335	1.75346	4.99996
Subject_12	SL	1.51463	280.966	2331.82	280.99	1.13234	12.8016	41.5999	32.219	23.4891	35.6842	0.349038	0.435228	1.45558	2.54364	3.43948	1.48163	3.24001
Subject_12	SL	1.22311	196.364	1743.08	167.906	1.06777	5.35004	18.1578	25.2133	18.362	17.8054	0.21986	0.439418	1.9606	3.96847	5.2897	1.43965	3.27514
Subject_12	SL	1.46823	168.822	1845.48	179.4	1.2643	7.34215	27.1758	28.9005	20.511	21.8165	0.262319	0.496654	3.63863	5.01356	3.16197	1.61181	2.58749
Subject_12	SL	1.84645	197.528	1704.57	185.718	1.60961	12.3678	24.1735	21.1464	28.09	21.4858	0.230669	0.435893	2.50595	3.26776	6.46396	1.51654	2.79095
Subject_13	SL	1.38145	137.38	2119.11	227.852	1.33307	11.0064	17.6196	24.742	23.7387	22.2189	0.585943	0.577507	1.22873	1.28796	1.55927	0.971961	2.32466
Subject_13	SL	1.10366	126.615	2014.14	139.162	1.16573	14.1968	29.0212	20.6321	17.8888	20.3617	0.541551	0.546296	0.822208	1.6828	1.9226	0.917201	3.15931
Subject_13	SL	1.4573	146.158	1749.36	199.477	1.47315	13.8584	28.0615	23.3743	18.8289	21.6692	0.270768	0.632124	2.04872	5.08221	2.25093	0.85614	2.79925
Subject_13	SL	1.1365	209.156	2044.45	157.258	1.0503	10.4316	20.5901	28.3789	22.7857	17.5185	0.300526	0.535328	1.51477	4.58872	1.97399	1.47132	2.11168
Subject_13	SL	1.16206	172.935	1779.47	188.217	1.18327	6.41676	24.7673	23.2993	22.2022	24.3447	0.292039	0.403986	1.31647	2.94165	3.75826	1.88468	3.23837
Subject_13	SL	1.07262	174.111	2164.55	155.738	0.97602	18.1034	23.0719	25.5333	17.6781	22.5473	0.475062	0.46018	0.900449	1.3535	2.62784	2.43605	1.44178
Subject_13	SL	1.12373	142.083	1651.78	118.495	1.32063	6.87505	18.9409	18.992	18.9164	19.6988	0.38785	0.495883	1.16855	2.44513	2.27508	1.78482	2.08953
Subject_13	SL	1.10654	158.515	1762.36	113.153	1.28552	4.76523	19.5407	17.2839	16.414	21.6005	0.343764	0.460381	1.28342	2.49896	3.48619	1.86063	2.60875
Subject_13	SL	1.27449	152.724	1922.67	156.575	1.14228	0.853714	18.8266	22.0006	15.1244	14.5592	0.356845	0.53163	1.16457	3.09547	2.42803	1.37539	2.14864
Subject_13	EC	1.59636	121.27	888.938	82.4988	2.19007	9.56982	31.7707	8.69404	14.6853	19.0011	0.235972	0.209956	5.28461	4.72761	3.07037	2.59764	12.8688
Subject_13	EC	3.24906	47.5073	765.711	59.9431	2.94033	0.260681	16.494	9.65865	15.4629	18.8132	0.247389	0.374057	7.77505	3.57995	4.25748	1.25019	7.34652
Subject_13	EC	3.6884	89.7131	716.182	56.6211	3.77918	1.47288	20.3673	7.55741	22.7172	18.0676	0.11352	0.136948	9.40698	9.13201	8.74875	6.04267	8.8765
Subject_13	EC	1.53828	84.282	592.333	54.4709	3.37804	2.72498	20.6963	5.25855	16.0036	14.0235	0.192107	0.325094	11.5867	6.44209	11.3244	2.08315	10.4225
Subject_13	EC	3.53259	59.003	744.212	52.7941	2.46679	5.78056	18.2899	7.15203	15.7234	14.1233	0.164399	0.345081	12.8758	4.62967	10.1993	1.35099	7.0991
Subject_13	EC	1.81104	368.382	899.092	69.4063	1.57773	9.26226	22.215	23.8079	27.6276	37.0715	0.174945	0.078541	1.1043	8.63169	5.20517	14.738	5.58325
Subject_13	EC	1.8226	236.097	992.397	70.5008	2.04433	0.374992	33.8226	9.36282	21.4838	23.8263	0.138517	0.139789	3.90385	8.31614	5.47453	8.05555	4.45626
Subject_13	EC	1.7732	95.0838	720.498	75.7051	2.5498	4.23786	23.2925	7.77721	14.4572	11.0025	0.302361	0.271416	5.26811	2.75025	6.92897	3.81843	4.94581
Subject_13	EC	2.3621	90.2142	798.021	61.7116	1.93832	2.24187	20.6739	7.535	14.9647	17.7904	0.183113	0.469728	14.227	6.86225	5.0068	1.56395	3.12583
Subject_13	EC	1.81073	154.334	831.453	79.1725	3.53697	5.32118	28.578	8.62819	19.7105	23.6988	0.172789	0.325352	10.0662	10.1994	3.14144	2.07469	4.11797
Subject_13	EO	1.97221	78.3957	642.08	47.064	2.69174	0.820496	11.8514	5.06237	11.0109	16.2447	0.154794	0.396234	11.1869	4.46963	6.78538	0.829202	10.7623
Subject_13	EO	1.71215	74.8899	787.017	78.8629	2.10587	10.1838	12.6456	6.98408	12.5819	10.8643	0.197304	0.439209	10.5708	5.23295	2.98229	1.63825	2.81296
Subject_13	EO	1.83368	195.832	768.808	65.9991	1.1378	1.87826	19.7714	18.0285	21.1467	19.9655	0.166687	0.084228	0.754741	7.35171	4.17836	15.1148	4.92251
Subject_13	EO	2.86651	40.6141	558.429	71.0725	2.52181	5.88018	19.6897	5.43574	10.5801	19.9028	0.140287	0.236947	10.2174	7.45204	5.18696	4.56877	3.03618
Subject_13	EO	1.19866	54.2526	619.445	90.3042	1.37049	12.3253	11.7396	5.4028	11.8666	10.7387	0.222163	0.304913	5.24202	3.98644	6.38972	2.48462	3.77876
Subject_13	EO	1.67044	110.168	629.627	58.9554	3.08546	13.664	20.1388	6.55806	12.2247	21.6989	0.138687	0.48118	12.4217	8.66387	3.76851	1.62985	3.10506
Subject_13	EO	1.48041	123.318	692.171	64.126	2.27331	6.52537	23.6147	9.29616	23.3319	18.9315	0.138461	0.1759	3.91964	10.649	5.14113	5.62615	3.78136
Subject_13	EO	2.50362	40.7807	754.343	97.8479	1.85929	5.64712	20.7297	7.15552	14.6724	10.9122	0.245256	0.339641	4.12821	3.15727	6.98319	1.70854	4.81904
Subject_13	EO	1.35922	68.9572	598.819	85.8295	1.16328	2.28316	13.2525	17.0055	13.0397	13.6623	0.305692	0.436209	6.24161	3.65514	3.15138	1.36698	4.5763
Subject_13	EO	1.65056	74.9636	700.559	62.4671	1.60687	2.9743	19.1107	7.14622	13.889	14.3978	0.154607	0.248922	4.69656	8.03553	3.80349	4.78039	2.1739
Subject_13	SL	1.09144	161.542	1921.7	142.103	1.00776	11.1391	18.2918	18.8349	24.2571	15.7858	0.398296	0.605748	1.33604	2.98269	1.51782	0.820081	2.7375
Subject_14	EC	2.87667	56.9135	643.933	47.0639	2.53185	10.4716	19.8064	8.44178	15.5491	16.9967	0.123641	0.313499	8.92754	6.90999	12.0143	1.09997	29.1261
Subject_14	EC	1.48648	99.4816	748.812	68.2552	1.65216	16.6767	20.1204	13.1936	15.4872	19.58	0.17875	0.166768	2.25354	5.32671	9.27763	6.52543	6.66612
Subject_14	EC	1.32296	140.711	863.483	68.4653	1.13737	11.4055	19.5176	20.185	18.8785	15.3784	0.184215	0.256008	1.9604	4.16165	8.99306	1.58068	27.9911
Subject_14	EC	1.84818	210.954	1011.91	75.9244	1.65626	14.3294	24.3058	13.9243	27.479	23.5153	0.125532	0.123206	2.78997	10.9749	7.57885	5.33885	21.7712
Subject_14	EC	1.26555	153.938	742.445	64.1365	1.07496	7.79436	20.2241	24.0315	14.7929	13.2118	0.258561	0.196433	1.7395	1.30526	30.9078	5.49974	16.6104
Subject_14	EC	1.86852	101.276	719.069	65.6674	1.66354	4.67323	17.142	23.9682	15.8198	28.1127	0.125208	0.267802	3.72997	14.1962	5.43001	1.98371	13.4497
Subject_14	EC	1.7771	148.287	787.249	78.4994	1.49917	3.40246	20.9963	11.9521	15.9915	20.0968	0.140918	0.156938	4.64276	6.79902	11.1308	6.29768	13.3803
Subject_14	EC	1.56677	243.032	889.877	55.2125	2.21675	17.2075	25.7614	14.3682	19.3013	28.6231	0.172451	0.25269	4.07432	4.97815	10.52	2.61116	10.4498
Subject_14	EC	1.66659	131.396	758.853	114.151	3.3273	13.7276	28.5518	9.62201	17.7735	34.9723	0.229672	0.258227	4.75013	1.96058	21.0088	2.30398	8.0181
Subject_14	EC	1.48339	106.762	722.693	68.356	1.26392	17.9619	20.444	23.6092	14.8972	20.9965	0.267359	0.154952	1.04234	1.9395	11.8222	6.71645	21.5624
Subject_14	EO	1.33995	144.517	636.031	57.3247	1.73625	14.9671	27.298	11.4609	21.7663	13.0944	0.13925	0.200537	2.5666	13.5954	12.4336	3.49798	13.1744
Subject_14	EO	1.36084	275.826	910.721	73.2682	1.42318	14.6422	18.8731	19.9834	29.3966	23.6866	0.146889	0.228311	1.32613	6.92448	11.258	2.34917	25.0201
Subject_14	EO	1.41094	210.313	790.394	62.3112	1.78216	14.6609	22.6905	16.6536	25.4473	22.1675	0.175345	0.207268	1.00722	6.2424	9.81116	3.09121	15.5729
Subject_14	EO	1.7688	143.477	868.81	145.315	1.68407	17.3371	30.4927	19.858	16.063	27.9351	0.140171	0.254562	2.77884	9.85184	7.63211	2.09394	23.672
Subject_14	EO	1.38665	137.923	621.853	82.1208	0.970842	10.1302	23.7752	22.9311	19.9919	15.5196	0.150621	0.147787	2.57506	11.9882	16.343	10.0339	10.7134
Subject_14	EO	1.41453	89.1365	625.979	49.4719	1.13896	1.05627	16.5646	16.8221	16.0421	16.733	0.203285	0.279829	3.06497	5.01236	12.7013	2.03578	8.64854
Subject_14	EO	1.35833	82.023	642.384	70.1385	1.39731	7.82188	15.1057	16.4541	14.4814	13.4293	0.167364	0.252912	1.85593	7.30698	9.27135	4.08843	6.70275
Subject_14	EO	1.84361	90.8111	669.628	44.6381	1.58938	16.9056	20.0287	14.9194	15.0133	16.542	0.155637	0.186718	2.74502	6.60263	23.0738	4.73331	14.5458
Subject_14	EO	1.3834	82.0499	613.695	47.0494	0.734899	14.2663	18.0424	15.3546	16.024	13.4461	0.207579	0.139527	0.526228	5.01788	10.3451	13.0226	9.87437
Subject_14	EO	1.6687	242.514	711.326	57.929	1.70926	17.0295	28.3054	15.951	21.978	26.7877	0.11357	0.153418	2.11825	7.61703	18.0179	6.65652	11.9024
Subject_14	SL	1.22621	266.388	2308.23	199.103	1.30425	2.33812	27.2715	22.4169	28.2312	23.2926	0.355544	0.473616	1.59547	3.22057	3.07037	1.68352	2.68094
Subject_14	SL	1.46388	206.714	2128.79	205.458	1.35707	14.7727	28.9896	20.2208	22.1707	25.1322	0.363863	0.569779	1.77184	2.90425	2.70906	1.93223	1.55319
Subject_14	SL	1.27273	383.879	3017.55	279.793	1.39235	2.45161	28.3527	24.8978	34.4474	23.0239	0.328931	0.60671	1.2904	3.48817	2.31114	1.47375	1.79364
Subject_14	SL	1.32058	253.457	2340.82	194.997	1.34789	4.77885	24.9013	23.9214	19.3931	25.5929	0.431538	0.533299	1.66963	2.1829	2.56306	2.46663	1.44529
Subject_14	SL	1.5154	309.624	2454.01	164.82	1.18948	9.90681	18.8565	23.952	26.3876	24.3789	0.269633	0.487741	1.28933	2.72238	4.06916	1.35738	3.27264
Subject_14	SL	1.46944	201.016	2096.76	209.097	1.30224	5.42889	23.5025	20.1724	18.013	24.3491	0.361178	0.489259	1.62455	2.43008	3.73363	1.83396	2.20592
Subject_14	SL	1.41555	186.797	2104.27	232.805	1.27772	13.708	21.7445	24.378	25.8192	16.8215	0.316547	0.391376	1.90951	2.88847	4.55274	2.20853	3.01263
Subject_14	SL	1.46763	292.643	2329.56	228.276	1.63588	9.26097	33.7724	20.9055	25.3224	28.9953	0.374976	0.507519	1.98448	2.22662	3.34401	2.55336	1.48142
Subject_14	SL	1.34057	213.086	2072.56	194.213	1.22518	8.61774	22.1257	19.2884	23.0459	18.3979	0.410844	0.614874	1.95351	1.96826	2.43086	1.35956	1.57068
Subject_14	SL	1.39	226.261	2393.71	210.399	1.54332	10.6368	35.9607	20.7946	19.1195	31.1356	0.459734	0.696945	1.73928	0.798352	6.42423	0.91039	1.90083
Subject_15	EC	1.75455	94.8184	809.564	94.1711	1.23883	9.73436	22.8984	18.7564	21.2095	15.6317	0.16738	0.174975	3.84994	8.18192	6.45741	6.63684	5.90823
Subject_15	EC	2.68908	204.202	865.532	75.071	1.21144	9.13377	17.2931	10.9359	17.0354	28.7587	0.093683	0.081109	2.05431	10.9016	7.74866	11.7851	5.95437
Subject_15	EC	1.46938	113.764	776.38	86.9389	1.68616	6.037	16.171	11.5096	19.0697	18.0511	0.183972	0.223627	1.8636	4.78773	7.56817	10.3267	2.29705
Subject_15	EC	1.39237	145.129	898.74	64.6324	0.898942	0.00952148	18.9214	15.9187	18.0648	17.2975	0.209539	0.256967	1.54207	4.68119	6.18168	3.05258	5.02378
Subject_15	EC	1.54518	170.562	767.577	75.1159	1.95045	11.7428	24.4725	14.6474	25.3377	23.4065	0.090518	0.099966	1.65141	15.755	6.76676	9.93773	5.82857
Subject_15	EC	1.1423	121.517	805.44	71.1505	1.31501	8.74561	15.5019	17.8221	16.1709	19.6631	0.146636	0.219017	1.66258	6.50354	5.89827	5.30006	5.71658
Subject_15	EC	1.37064	109.552	1240.13	103.511	0.899741	3.44675	21.9757	26.296	18.066	20.8245	0.249286	0.397188	1.22892	3.51961	7.00024	1.57541	6.27702
Subject_15	EC	1.27901	198.406	817.423	76.1838	1.24746	9.90955	15.3981	16.6159	16.6984	18.5618	0.134843	0.111724	0.707523	8.0844	4.89932	26.5006	1.81742
Subject_15	EC	1.82666	154.323	976.041	76.7011	1.25589	12.2552	22.8144	14.4594	22.6318	20.2832	0.185742	0.331179	1.91993	4.46552	7.26222	2.37873	3.72803
Subject_15	EC	1.67863	88.9985	703.965	71.4226	1.28833	16.1452	16	12.063	18.1265	12.2322	0.177793	0.387077	2.94796	6.30601	7.8189	1.70557	4.19878
Subject_15	EO	1.56261	154.537	714.277	159.852	2.14303	14.2103	23.181	10.2653	13.7103	25.6738	0.202134	0.214692	1.69094	3.04852	12.4121	3.72185	8.23118
Subject_15	EO	1.56312	134.998	633.498	50.4834	1.42341	12.7268	11.1715	9.95902	15.3022	21.8968	0.12104	0.087622	0.580269	7.05751	11.2204	14.3337	3.90935
Subject_15	EO	1.97578	196.071	798.548	68.7172	1.71732	10.497	14.8676	13.4517	24.0171	25.0108	0.076327	0.120508	1.48541	20.44	6.44503	14.6186	2.68877
Subject_15	EO	1.12379	161.596	716.444	66.1818	1.08051	9.29324	16.841	13.1743	18.7595	17.9967	0.098994	0.09407	1.20848	13.9033	7.11793	12.6127	6.12393
Subject_15	EO	1.99745	62.2485	581.553	205.486	1.74773	14.7606	13.6627	9.08771	14.5998	18.4336	0.079054	0.259927	8.49304	21.7339	5.78582	3.34896	4.39873
Subject_15	EO	1.51119	233.778	816.183	66.2402	0.756784	15.1745	11.5811	19.8434	24.951	26.0055	0.09145	0.125572	1.2324	14.7982	5.71507	9.01134	5.8832
Subject_15	EO	1.20142	145.806	743.259	63.7285	1.25801	8.78314	11.7183	11.6895	14.3112	14.7078	0.110746	0.147169	1.51585	10.0058	4.13905	10.4312	3.19128
Subject_15	EO	1.32048	82.9508	827.42	117.211	0.874946	20.0596	13.7303	16.5717	14.9769	18.7772	0.150349	0.235453	1.02617	5.8303	4.56899	2.32632	6.94785
Subject_15	EO	1.78469	160.403	743.434	60.6462	1.24341	10.3971	22.1791	11.9973	17.4171	18.4355	0.123191	0.100192	0.807143	8.33808	6.29258	17.7898	3.00406
Subject_15	EO	1.27282	160.977	685.691	78.0925	1.53518	13.6911	16.1402	10.5548	16.3338	21.9684	0.075902	0.057015	1.08373	12.936	11.1951	39.7284	5.35261
Subject_15	SL	1.17941	349.133	2253.6	245.547	1.56846	9.22115	30.9942	25.9359	23.2949	34.1408	0.15963	0.490052	2.42372	8.0387	3.83089	1.05371	4.26738
Subject_15	SL	1.49516	405.11	2769.45	289.572	1.36371	6.88407	26.6124	26.3805	30.3777	24.6917	0.13607	0.833823	2.82723	12.4816	2.91551	0.227553	2.2955
Subject_15	SL	1.97038	315.456	2233.7	258.657	1.92425	1.9076	22.0063	24.1788	32.7069	33.47	0.117017	0.404611	3.74928	15.147	2.63538	3.52003	1.60865
Subject_15	SL	1.77806	300.045	2097.86	190.442	1.453	4.92754	19.6252	18.812	30.5816	30.8596	0.124919	0.489631	2.80775	12.1655	4.27249	1.81265	1.90833
Subject_15	SL	1.76807	239.084	2372.74	204.981	1.39079	8.74885	31.7499	16.2768	22.8892	25.1492	0.198473	0.473494	1.89969	8.14182	2.2234	2.69431	1.62314
Subject_15	SL	1.09237	143.917	2304.36	246.474	1.04164	14.6634	23.8249	22.3126	18.5149	24.4233	0.477539	0.803186	0.882524	1.70092	2.51524	0.655991	1.74232
Subject_15	SL	1.7532	273.347	2560.58	225.608	2.09216	9.66114	35.9405	24.1784	37.5368	32.9392	0.238203	0.946151	2.51399	4.08275	3.53612	0.263322	1.73023
Subject_15	SL	1.51644	240.722	2120.27	151.574	1.70896	23.9029	22.7347	15.5517	26.3955	20.5586	0.14208	0.786685	3.69191	8.72382	5.32428	0.769368	1.49769
Subject_15	SL	1.54329	326.633	2529.59	232.123	1.52064	8.91766	29.3114	30.5831	23.8892	31.8048	0.189442	0.758456	3.4604	6.44724	3.68679	0.839631	1.71978
Subject_15	SL	2.02298	243.615	2013.05	162.812	1.74554	13.6538	25.5674	20.7248	29.6596	24.1686	0.121774	0.790863	5.10594	8.33799	5.3709	0.646712	1.91595
Subject_16	EC	1.68738	52.966	546.557	44.2879	1.21501	6.0484	15.596	14.4496	14.6333	11.0458	0.126076	0.316838	2.90155	10.6165	13.2044	0.961544	22.1718
Subject_16	EC	1.19162	111.88	585.081	63.7328	1.08513	5.81232	13.1149	11.2154	15.5846	12.152	0.096625	0.092907	2.21108	14.2819	8.32233	10.3516	8.89963
Subject_16	EC	2.017	106.775	711.727	101.874	1.60341	0.472633	15.1522	16.4651	16.9017	18.4512	0.08713	0.295468	2.0782	8.08108	17.5066	1.47182	14.4794
Subject_16	EC	1.971	75.5165	562.004	45.3499	1.23455	3.02218	15.9255	9.44105	12.5207	10.5506	0.106415	0.318499	5.3897	7.23693	31.4496	1.24485	15.5554
Subject_16	EC	2.10564	104.028	589.038	46.3088	1.00003	7.11363	11.4257	16.4786	16.0628	21.7179	0.177281	0.141842	0.802419	3.05807	14.7932	5.93325	13.6056
Subject_16	EC	1.98917	281.706	824.929	1201.42	0.490247	6.1247	24.3115	20.8477	47.4209	149.649	0.09859	0.207093	3.3655	11.6854	19.5237	2.7754	9.98398
Subject_16	EC	1.48862	62.5714	665.816	70.981	1.53056	4.77274	18.7351	10.7769	16.3397	12.1832	0.172002	0.363811	3.94749	4.46301	19.3128	1.47963	8.31037
Subject_16	EC	2.24019	131.62	571.71	53.3339	1.20357	0.705841	17.0654	12.2646	23.1488	14.7311	0.09559	0.208278	2.90431	6.89585	30.3046	3.15489	15.6397
Subject_16	EC	1.41701	55.7814	554.973	51.916	1.73198	0.250328	18.3728	7.17247	13.1809	16.1571	0.111333	0.260674	5.28084	8.6579	12.7175	2.58967	10.6658
Subject_16	EC	2.38282	82.5147	532.355	72.1833	2.038	5.72946	17.3415	9.69044	16.1673	16.8308	0.082175	0.32421	6.48546	9.44552	18.7967	1.89244	7.57497
Subject_16	EO	1.53067	91.7381	497.632	382.639	0.8903	0.468864	14.8039	11.4615	14.9228	13.3439	0.092839	0.170197	2.82209	8.30128	46.8996	2.95204	31.0546
Subject_16	EO	4.06616	194.909	607.289	56.4111	2.27207	5.35774	19.1538	12.8588	21.8404	25.9625	0.039662	0.349642	7.94965	35.0577	18.5576	1.45852	6.91906
Subject_16	EO	1.35992	133.394	445.682	220.291	1.43258	5.53123	12.1615	6.61707	16.5385	16.8479	0.033472	0.134613	4.74561	61.2549	7.68726	5.2325	12.9812
Subject_16	EO	1.21009	91.2758	441.68	47.3711	1.12959	5.90473	13.2599	8.28542	16.9856	9.71404	0.09426	0.174478	2.73405	13.7287	19.6283	5.04404	7.44558
Subject_16	EO	4.23385	81.2027	505.426	44.0376	2.68259	0.604858	24.4269	10.3917	18.2718	27.1627	0.049966	0.232753	6.73816	52.2199	10.833	2.62035	6.90865
Subject_16	EO	1.4166	54.3054	606.007	295.434	0.883634	1.08771	13.4432	13.0081	26.8627	9.60235	0.123924	0.327632	2.44638	4.88035	31.9862	1.61763	8.27553
Subject_16	EO	4.48796	153.95	593.409	78.0435	1.79224	1.38819	14.877	14.8221	21.4902	26.4728	0.07572	0.210137	2.99683	15.6219	21.1524	3.30001	11.4161
Subject_16	EO	1.32369	96.8312	562.433	85.64	0.76873	9.34557	12.2242	13.6343	14.468	14.8733	0.097391	0.0954	0.729497	17.248	9.42778	14.8733	5.63785
Subject_16	EO	3.96921	100.172	508.558	46.7349	1.7867	7.28552	11.2202	7.42775	16.8963	20.2761	0.04232	0.112331	5.61712	33.2554	18.6019	9.30556	6.83842
Subject_16	EO	4.59562	128.236	585.462	72.4005	2.0995	1.59479	13.3229	14.0755	20.1462	16.2935	0.041309	0.294188	8.54981	32.5196	17.6718	1.6721	8.6509
Subject_16	SL	1.74339	325.855	1794.38	1779.4	1.98539	12.1317	52.5574	32.9676	41.4471	48.273	0.143121	0.332783	3.39414	8.76394	3.55219	2.07406	4.43121
Subject_16	SL	2.57681	113.284	1100.47	107.851	1.42075	9.19926	25.9988	14.9251	19.5829	22.4542	0.179076	0.407234	2.92391	7.06843	4.98723	1.35591	4.99066
Subject_16	SL	3.4212	335.219	1460.46	180.793	2.02288	2.01743	23.4687	18.4743	34.2192	31.3799	0.075291	0.469333	8.56046	16.5871	5.55726	1.0273	3.81441
Subject_16	SL	2.39115	180.041	1226.97	154.798	1.34251	3.2211	25.5375	18.0349	23.1432	23.9887	0.144336	0.267303	2.79704	7.78486	5.08879	2.09893	8.55801
Subject_16	SL	4.02949	363.345	1199.83	455.315	2.70182	12.6878	36.3008	17.7387	37.0351	53.2032	0.141927	0.23427	3.37573	9.00864	7.21445	3.8853	4.92964
Subject_16	SL	2.55237	274.39	1372.12	106.877	2.14099	2.10259	27.1352	15.835	26.0947	34.436	0.120304	0.379082	4.34868	11.3909	4.36953	1.71456	4.44817
Subject_16	SL	2.20313	267.779	1384.22	136.075	1.55009	12.522	30.356	22.2458	21.3901	40.3797	0.20852	0.189626	1.35164	4.23391	5.96006	4.91496	4.04623
Subject_16	SL	1.67243	171.589	1396.78	135.15	1.33356	3.51735	25.3313	15.5926	21.007	26.278	0.401209	0.287376	1.01142	1.32837	4.12492	2.33274	5.37394
Subject_16	SL	2.57017	289.288	1256.46	111.962	2.2091	12.2831	46.6478	18.69	36.4275	34.3178	0.093039	0.277537	5.70317	16.7977	5.9322	2.62135	4.9542
Subject_16	SL	3.36835	265.084	1126.38	104.61	2.59639	9.25575	29.626	17.4704	30.4915	40.1517	0.066757	0.365474	11.1316	22.0701	9.18249	1.31948	5.0436
Subject_17	EC	1.77539	323.857	1282.82	152.445	1.64353	6.97248	30.7742	20.0505	32.5086	26.0799	0.120159	0.213615	4.27382	8.83498	5.23081	2.81822	10.4964
Subject_17	EC	2.0418	115.92	1200.66	144.797	1.57318	7.35613	27.5777	13.9836	21.3733	16.9574	0.251818	0.322148	3.44655	3.11475	5.22216	1.84945	6.45301
Subject_17	EC	1.36826	150.667	1060.11	209.582	0.823958	3.59386	21.5691	24.5914	25.9618	24.4932	0.334909	0.211497	1.01296	2.14143	6.47002	5.3565	4.73898
Subject_17	EC	2.6908	115.852	1143.27	192.602	2.29271	1.28965	31.4903	10.8225	24.7809	17.7618	0.143611	0.499786	11.164	6.73133	6.34114	0.873723	5.43381
Subject_17	EC	2.40083	178.716	1051.99	169.972	0.967192	29.2992	24.1946	36.5095	33.6078	21.4394	0.200733	0.127425	0.498171	3.74563	9.34965	8.7544	6.52759
Subject_17	EC	1.93037	81.8783	949.877	186.906	1.6143	0.96479	28.0172	10.2273	13.0796	26.6704	0.23166	0.247456	4.06364	4.8739	7.23541	3.46825	6.07263
Subject_17	EC	1.80138	92.2386	1087.48	219.879	1.81107	1.63165	22.1964	10.581	15.8268	16.5366	0.247141	0.386434	4.04151	2.82049	7.30094	1.90257	3.34978
Subject_17	EC	2.53436	81.1183	922.286	127.118	2.11512	4.8736	19.3554	9.32037	20.7431	19.1738	0.20108	0.500128	9.36198	3.52217	11.5363	1.49648	3.82129
Subject_17	EC	2.60947	96.0203	953.446	90.6156	1.67648	3.42822	32.3367	10.4062	21.4934	21.1813	0.154689	0.376279	5.79204	6.73283	4.31471	2.33445	2.84686
Subject_17	EC	2.27717	108.636	952.547	92.5703	1.722	1.97692	27.9781	12.0319	16.9501	18.8279	0.180134	0.287196	4.89965	3.02268	10.4618	3.69921	3.46563
Subject_17	EO	1.33307	251.578	1076.53	214.234	0.973262	10.1114	22.779	15.065	20.0713	21.5023	0.232435	0.088818	0.329533	2.37268	9.58194	11.9008	4.8512
Subject_17	EO	1.32774	125.475	1281.27	196.898	1.00029	10.8573	28.2285	21.8525	18.6777	20.734	0.275843	0.637772	1.62704	3.42683	4.29219	0.988342	1.82798
Subject_17	EO	1.40581	112.605	1032.54	218.63	1.18518	2.5942	23.0455	14.7221	15.0519	13.0685	0.193351	0.162689	1.64799	5.15867	6.42589	7.05772	5.12703
Subject_17	EO	1.27632	223.608	1232.18	166.651	1.03218	6.14761	27.4756	19.6887	22.484	22.9874	0.145211	0.122353	0.772421	9.47458	3.19085	7.4004	5.89174
Subject_17	EO	1.36022	132.978	913.541	214.79	1.34403	1.85775	20.5486	20.5158	17.484	19.9708	0.132065	0.251133	3.49586	12.7951	5.92584	2.75093	7.8338
Subject_17	EO	1.71943	65.6982	943.272	199.99	1.8503	5.82168	27.2832	8.68693	18.3796	14.0956	0.207766	0.270624	4.82493	8.42594	2.77371	7.94517	1.61502
Subject_17	EO	2.36195	80.1939	1068.26	167.346	1.55465	3.7823	30.7802	11.472	16.3793	23.4126	0.218261	0.394006	7.04718	3.8862	7.89213	3.07464	1.7578
Subject_17	EO	1.70943	132.861	1018.01	124.757	0.890488	7.55776	19.2308	18.0298	19.0283	22.2428	0.228407	0.212066	0.886294	3.76152	5.21124	6.59091	2.21024
Subject_17	EO	1.37041	139.351	1188.73	175.919	1.28928	8.17781	36.7944	19.8087	25.6045	17.3901	0.239542	0.222512	1.06461	2.87136	10.614	4.15749	4.15502
Subject_17	EO	2.1585	115.947	1188.29	136.385	0.793742	11.4954	25.5329	28.4696	18.532	26.4983	0.206962	0.245449	0.903205	3.93973	6.19467	4.09202	3.64851
Subject_17	SL	2.1362	769.09	3491.63	1349.26	2.18134	5.73044	66.71	33.4049	46.5169	83.9411	0.398016	0.481044	3.12468	2.88473	1.79161	1.29656	3.07042
Subject_17	SL	3.50285	454.706	2531.72	336.378	3.35437	3.87852	53.1902	25.1164	48.0464	54.0815	0.166201	0.459905	10.0341	6.70028	2.40777	1.23575	3.49858
Subject_17	SL	4.1019	308.558	2673	298.01	3.46439	13.4933	52.8208	15.0452	40.0173	41.5921	0.498029	0.430935	5.49043	1.73799	1.58104	1.28174	3.3487
Subject_17	SL	2.4015	262.538	2808.66	730.665	2.1558	18.6497	35.8128	18.3594	29.6003	33.3672	0.430173	0.469031	5.06904	2.28944	1.7674	1.58963	2.82569
Subject_17	SL	2.19766	254.744	2669.54	538.303	2.6551	3.37845	40.7301	21.1667	28.4429	48.7751	0.510569	0.602643	4.41886	1.69511	1.63835	0.630167	2.74442
Subject_17	SL	1.9866	280.287	2380.61	261.889	2.1317	4.28109	33.2262	20.3303	28.7263	29.3323	0.296955	0.336835	4.12254	5.2986	1.52835	2.10202	4.44546
Subject_17	SL	2.29737	285.115	2331.96	242.27	1.84979	3.9512	38.6935	21.6468	29.6665	33.4667	0.341842	0.383308	4.23922	3.13618	2.1676	2.32834	2.40928
Subject_17	SL	2.04899	489.699	2846.71	537.948	2.64631	23.4712	36.6021	29.0209	42.8097	59.8456	0.435642	0.41742	1.79052	1.91362	2.48882	2.30732	1.97391
Subject_17	SL	2.72521	242.911	2428.63	584.822	2.66194	25.8595	39.0172	16.9596	42.6046	30.651	0.24833	0.656733	13.2924	3.96765	3.4581	1.28396	1.62857
Subject_17	SL	1.69936	383.563	2696.32	211.88	1.86652	9.73476	32.0158	24.4364	28.8114	35.8316	0.349302	0.459864	2.7284	2.78197	4.05412	1.60763	2.7114
Subject_18	EC	1.39428	171.375	652.454	67.3434	0.851467	0.511833	16.7077	12.2596	19.5869	20.2701	0.15097	0.061399	1.07654	6.60651	8.74573	31.8494	7.88822
Subject_18	EC	2.70082	202.99	657.64	59.2209	1.96789	1.64109	24.8773	19.0949	27.2924	28.6589	0.069784	0.17991	6.67809	16.4979	16.6135	5.32164	12.2751
Subject_18	EC	2.02863	401.314	709.898	55.3257	1.86222	1.97473	18.3329	17.6369	25.6129	41.9153	0.107085	0.055633	0.630519	14.965	6.69827	25.8129	14.5911
Subject_18	EC	1.57521	87.9805	626.764	1826.15	0.584545	9.38984	18.1355	14.7119	32.4779	15.158	0.182705	0.198217	1.59361	5.65864	8.9839	4.59283	15.0617
Subject_18	EC	2.12184	158.287	654.71	61.7072	1.84568	3.15711	26.348	15.5328	17.7148	20.8331	0.073118	0.220328	4.55951	27.0303	10.4947	3.33336	14.6839
Subject_18	EC	1.89881	298.587	847.398	927.106	0.481028	2.72606	21.8655	18.8961	52.8741	137.778	0.119891	0.249972	4.58691	17.7761	5.00178	3.57673	11.9347
Subject_18	EC	2.57629	84.5399	555.585	160.782	2.24086	0.0415497	14.9239	11.0401	21.844	12.5767	0.104101	0.150075	3.93772	12.1265	11.2817	5.77766	15.9569
Subject_18	EC	1.21274	209.738	694.71	81.1483	1.04239	4.67966	28.3047	18.9245	21.9882	25.3854	0.118025	0.093169	1.97916	12.0439	10.9765	10.2833	14.0724
Subject_18	EC	2.86328	225.023	547.343	65.791	1.99495	3.81217	17.3605	18.373	18.2355	27.5633	0.042121	0.135358	14.5569	32.241	19.9135	7.95564	12.8631
Subject_18	EC	1.49539	146.438	649.761	183.853	1.23201	8.57255	23.095	35.1337	26.2504	26.2555	0.166354	0.108465	1.55367	5.41461	14.4743	10.0557	23.1008
Subject_18	EO	1.95414	143.969	490.49	63.322	1.41467	4.66663	21.8697	18.6827	13.6327	25.49	0.050731	0.161858	3.42328	28.6292	6.53794	9.64385	15.4566
Subject_18	EO	1.30983	128.136	589.456	65.0272	1.03164	14.7363	17.5592	13.2131	14.8256	14.7173	0.096111	0.152093	1.36604	8.67553	14.6495	4.70508	16.6928
Subject_18	EO	1.72884	83.7468	550.935	46.8925	1.49996	6.68809	14.4477	15.4329	15.7088	13.9007	0.080725	0.230357	3.3889	13.9551	9.92873	2.06787	25.0731
Subject_18	EO	1.42623	115.412	572.923	353.678	0.96725	8.85727	12.9519	18.2535	20.8149	15.9882	0.231104	0.158539	0.820637	2.44039	11.5723	6.35549	14.7847
Subject_18	EO	2.32265	244.197	659.142	63.3709	2.24627	7.32026	27.1117	18.2126	21.6161	38.2327	0.069574	0.220868	8.66912	39.4999	11.9111	2.59572	16.7714
Subject_18	EO	2.38252	200.459	521.03	51.4014	1.11607	4.66182	18.8453	16.8958	21.2762	16.7706	0.07466	0.082127	1.04583	18.4473	12.9742	10.2872	12.7284
Subject_18	EO	1.98207	175.856	674.94	88.5311	1.06442	1.81389	28.6935	25.8562	24.2819	26.0158	0.079887	0.137167	2.56231	16.8483	13.07	4.30491	22.0012
Subject_18	EO	3.07807	67.7531	564.336	386.08	2.17455	0.650581	24.2861	8.81262	28.6156	26.4977	0.080471	0.22676	6.70401	20.6719	19.0653	3.83328	9.25529
Subject_18	EO	1.76326	63.6203	493.555	127.919	1.65971	8.33563	20.0084	11.2603	23.5157	14.2279	0.131535	0.200092	2.59019	11.8064	26.0494	4.25697	17.57
Subject_18	EO	3.11207	161.99	569.932	335.885	2.52182	1.95257	28.3952	13.9285	19.0391	46.825	0.063444	0.138822	4.2983	24.6923	20.3914	6.14361	23.1599
Subject_18	SL	1.60752	304.58	1772.31	253.891	1.61194	7.00598	39.2475	22.7127	30.7684	27.3372	0.161752	0.411473	3.34727	5.52421	5.49961	1.21965	4.26417
Subject_18	SL	2.0683	240.118	1549.66	292.485	1.56483	9.4193	29.8601	28.71	29.8882	23.0721	0.16461	0.374654	2.58092	6.38633	4.66189	0.94748	11.8663
Subject_18	SL	1.77473	181.658	1733.46	203.613	1.19572	12.0163	30.7593	23.0639	25.9383	28.8273	0.409237	0.434466	1.88811	1.72255	4.04142	1.00542	6.30304
Subject_18	SL	2.03048	327.037	2036.3	379.58	2.41119	18.4334	53.2726	24.1417	29.0894	70.2805	0.324124	0.360223	2.79143	3.23161	2.55355	3.36043	1.70627
Subject_18	SL	1.29842	278.24	2069.87	273.948	1.31835	1.5372	25.0533	31.7076	21.0356	26.6589	0.426593	0.529088	1.52125	1.62679	4.0508	0.440714	7.465
Subject_18	SL	1.77078	248.887	1633.45	550.677	1.91193	7.87834	46.0924	22.5393	33.0278	46.544	0.206239	0.342249	3.05919	3.03911	7.04756	1.77398	5.69876
Subject_18	SL	1.86364	212.348	1519.44	281.142	2.36299	3.83498	35.001	16.0411	25.7049	41.4367	0.232701	0.460138	4.76394	4.7774	2.52243	1.65396	2.3372
Subject_18	SL	1.21017	212.28	1439.47	284.024	1.30012	3.42659	25.2889	23.2449	20.1071	20.3343	0.292905	0.302032	0.93094	2.13196	5.85918	2.00603	5.81648
Subject_18	SL	1.92006	195.771	1602.37	231.756	1.73462	9.40218	23.6479	29.1546	29.1275	29.1632	0.30778	0.542402	1.9097	2.57671	4.30601	0.480356	6.95191
Subject_18	SL	2.22052	173.471	1647.56	395.576	1.75376	21.3262	38.9502	25.6491	21.483	40.0194	0.326887	0.446749	1.79211	2.56673	4.22409	0.955409	8.22051
Subject_19	EC	1.19763	150.229	938.665	90.8487	0.899505	18.2222	16.1604	15.7184	20.8965	26.3434	0.331231	0.125784	1.09465	2.36214	3.60594	10.0286	2.95152
Subject_19	EC	2.56849	67.1749	558.734	57.5869	1.45809	20.8042	11.1897	7.71863	14.909	11.9455	0.16085	0.189533	3.2927	8.25823	5.15682	4.74515	5.9577
Subject_19	EC	3.55407	93.6683	1014.05	116.26	1.82818	4.11202	23.0102	10.2008	21.5641	28.7077	0.229411	0.22795	4.49319	3.83465	4.54415	3.605	5.6646
Subject_19	EC	3.34782	131.124	964.512	96.1095	1.86164	16.6768	19.0168	15.8254	30.199	23.5482	0.157557	0.307159	4.76325	5.29918	3.638	1.50061	9.09357
Subject_19	EC	1.83014	134.438	858.521	81.2114	1.09573	16.5791	16.0611	16.9275	19.6195	26.3464	0.104863	0.158658	2.76997	7.86151	7.33008	5.29855	5.88032
Subject_19	EC	2.40846	67.832	804.325	71.0274	2.03067	30.6163	22.2608	8.22327	18.8681	17.1589	0.170898	0.268734	3.49904	5.48095	6.29525	2.76706	2.90941
Subject_19	EC	3.3883	275.707	883.313	142.175	2.0068	18.3027	26.2942	15.0667	35.4404	36.0573	0.054414	0.078198	2.96951	24.7973	6.91026	11.188	8.91981
Subject_19	EC	4.06702	319.86	820.053	83.9771	2.42898	36.3518	33.3408	14.9327	31.4952	33.1233	0.05118	0.158745	15.4165	29.7843	8.73804	4.10759	10.3829
Subject_19	EC	3.46968	177.09	936.438	230.012	1.48329	26.6296	65.387	51.7154	50.7625	49.8562	0.16724	0.181429	4.23673	4.62371	5.28109	3.81944	8.04396
Subject_19	EC	2.84399	149.978	730.874	100.5	1.64343	20.4785	17.7006	15.5128	30.2356	20.0945	0.095257	0.123635	4.05419	14.3186	3.57115	8.7198	4.87658
Subject_19	EO	2.59294	57.6053	561.689	60.4635	1.09658	4.87295	12.6847	8.43502	9.9648	14.829	0.132961	0.193953	1.68641	9.72601	2.66252	5.08328	3.39694
Subject_19	EO	2.59169	85.3529	502.565	57.75	0.912295	12.7524	14.9887	7.77817	14.8266	11.9349	0.249769	0.059438	0.3299	2.27647	6.06037	23.5806	7.06415
Subject_19	EO	1.23894	145.413	703.644	67.0642	1.42873	8.03651	24.2895	10.1179	14.5076	22.0779	0.133633	0.113174	1.37418	9.72894	7.2126	9.3294	5.32554
Subject_19	EO	3.87555	117.92	633.114	65.9076	1.7653	41.6493	10.2383	11.1907	15.0341	18.1497	0.063589	0.178948	5.13331	23.1967	3.18704	4.85779	3.59272
Subject_19	EO	2.58779	70.5258	573.653	68.0792	1.53631	34.6863	9.84694	9.15314	13.5164	19.2286	0.08302	0.288792	4.63146	13.0082	5.53731	2.67729	5.69311
Subject_19	EO	2.17441	261.284	515.525	64.5707	0.866009	18.4603	10.2742	13.278	23.2838	14.9885	0.06395	0.05369	1.16581	21.2447	5.2541	24.6309	6.44146
Subject_19	EO	3.54708	153.675	522.568	86.1014	2.38714	0.340225	15.3492	13.1844	29.0191	18.9581	0.060371	0.178602	4.00047	26.2134	5.42793	6.69459	3.60947
Subject_19	EO	1.31069	38.8639	516.494	68.7972	1.38547	11.893	11.817	10.8591	8.26929	13.8255	0.17789	0.283496	4.54338	5.42402	3.6794	2.28113	6.43105
Subject_19	EO	1.79792	38.8972	433.067	44.7078	1.56647	9.21527	8.19688	6.37541	8.7271	8.1203	0.09649	0.210998	3.05035	13.6964	4.82223	2.66512	11.7926
Subject_19	EO	1.7829	149.954	568.317	60.2585	0.785723	7.21329	14.6524	17.7681	20.434	24.5273	0.122046	0.084844	0.974945	10.4652	3.21559	17.7798	2.88406
Subject_19	SL	1.94148	279.004	1723.86	196.123	2.92523	13.703	50.8798	20.5225	33.5143	49.6809	0.203586	0.377982	2.48388	5.49659	3.487	2.07229	3.44731
Subject_19	SL	1.56651	215.821	1475.92	207.257	1.29885	0.0261307	22.0309	23.2284	18.2413	31.3028	0.257261	0.377001	1.94105	2.70484	6.15473	1.95698	3.69303
Subject_19	SL	1.24787	193.222	1706.94	177.405	1.32985	7.09397	21.088	19.1586	25.2392	20.8779	0.22389	0.456844	2.85862	5.39411	3.63635	2.242	2.13762
Subject_19	SL	1.10895	207.113	1993.62	203.721	0.816454	9.08857	19.8049	23.5561	21.8394	19.1579	0.409653	0.367319	0.726203	2.1763	3.24407	2.37896	3.28427
Subject_19	SL	1.43214	231.636	1797.58	209.556	1.23248	7.26878	20.7882	18.4517	17.4738	25.1183	0.240519	0.278467	1.04234	4.78946	2.66955	4.39992	3.04442
Subject_19	SL	1.74485	214.843	1439.32	161.289	1.68483	4.64449	18.4846	19.5598	28.6258	22.5081	0.267207	0.391905	1.49055	3.66872	2.957	1.37702	5.21057
Subject_19	SL	1.67051	230.474	1487.29	373.285	1.13378	0.288017	30.453	24.9269	34.1404	24.6145	0.249509	0.307835	1.59364	3.58424	3.90808	2.63084	4.92269
Subject_19	SL	2.55016	332.54	1430.6	142.979	2.91775	14.8044	35.635	17.8605	40.4464	41.7778	0.142659	0.293239	2.78558	7.91114	3.49685	2.95617	3.00199
Subject_19	SL	1.42189	271.928	1509.69	141.583	1.42657	7.25191	21.6766	15.2085	24.3518	27.3354	0.19547	0.322377	2.36698	6.32542	2.70402	2.79214	2.85862
Subject_19	SL	2.14793	226.558	1585.92	219.982	1.79913	5.58046	23.5726	18.2769	30.2786	22.0557	0.238556	0.518048	3.62941	4.37026	2.89218	1.16036	2.79508
Subject_20	EC	1.24977	118.377	491.822	121.74	0.656564	6.57391	14.3994	21.7458	13.3791	22.1292	0.149464	0.073733	0.638362	8.78153	5.33225	24.728	19.3643
Subject_20	EC	1.22451	51.4582	509.297	73.77	1.21496	8.63056	15.1891	11.04	13.7423	13.0261	0.270332	0.129127	1.36624	3.68034	5.96481	6.90339	19.0905
Subject_20	EC	2.43213	89.4408	478.392	59.7958	1.38765	11.9113	22.2333	9.56535	14.6151	11.1238	0.12903	0.144921	3.89662	7.4641	12.9322	3.96925	19.3289
Subject_20	EC	1.90826	105.569	546.53	77.9613	1.64798	7.79288	18.6947	19.0474	15.2096	20.9118	0.110659	0.178891	3.27314	7.74966	15.525	3.63202	12.1962
Subject_20	EC	2.72597	65.5997	437.195	36.6051	2.07009	6.90197	17.9704	10.4	14.2777	14.4715	0.07873	0.156326	6.63613	15.5649	12.2257	4.38041	19.9677
Subject_20	EC	2.09098	119.338	497.451	43.8264	0.846635	6.14264	12.866	13.2901	12.2768	19.1412	0.087347	0.06766	0.907491	6.14313	35.5177	11.9062	18.6985
Subject_20	EC	1.80423	112.388	499.551	57.5356	1.68681	1.4857	21.2106	7.33533	14.5303	22.2536	0.115857	0.130057	4.54605	10.9641	7.11913	4.24911	23.1519
Subject_20	EC	2.83724	70.7526	437.321	37.4636	1.02461	4.34499	16.0867	13.306	15.1255	22.1178	0.158214	0.113743	1.55734	7.72693	14.1985	9.12069	13.6806
Subject_20	EC	2.19917	111.393	550.343	62.11	1.65831	4.25646	31.5894	13.718	17.0503	19.5703	0.127912	0.200657	6.7379	7.16704	37.4389	3.89881	15.6083
Subject_20	EC	3.26801	102.148	509.662	56.7391	2.3374	11.0995	31.9818	11.4043	16.405	27.5417	0.076772	0.054109	4.15956	12.4908	20.2195	38.8844	11.2247
Subject_20	EO	1.54011	90.1273	444.122	53.1683	1.69093	12.6498	17.4028	14.4486	15.7177	16.2366	0.124484	0.154066	3.8053	8.73368	9.85886	10.4871	13.7317
Subject_20	EO	1.39002	49.1142	376.779	35.1793	1.33411	9.57392	16.6016	8.18843	9.80418	8.66551	0.088016	0.196525	3.75821	37.4156	5.12125	3.17819	32.1359
Subject_20	EO	1.83496	72.4624	396.351	39.7251	1.18002	8.20818	12.4997	12.7624	11.5428	10.2531	0.077016	0.146649	2.7758	31.9859	6.10691	4.60187	32.9561
Subject_20	EO	1.27735	113.273	421.469	43.857	1.34819	0.288475	14.31	10.8409	17.7069	16.0008	0.088657	0.069618	1.91186	34.5451	6.40708	17.5086	11.6387
Subject_20	EO	1.57714	121.145	487.899	38.9539	0.968375	5.14329	13.3539	20.9907	19.8416	11.9477	0.082584	0.140488	1.25117	19.6954	4.56463	14.6778	6.57991
Subject_20	EO	2.01071	32.0452	353.464	36.7009	1.51383	1.61242	15.3688	5.81992	9.77538	8.42738	0.181424	0.238702	4.05022	6.59179	14.687	1.93975	17.6202
Subject_20	EO	2.06144	55.3141	437.441	37.9595	1.56431	8.27392	15.3049	6.92599	13.728	12.3242	0.124336	0.078639	3.70214	6.61815	24.9708	17.1024	7.03618
Subject_20	EO	1.36361	116.202	418.711	54.9395	1.05426	0.407768	18.2493	12.4169	15.9956	15.5724	0.170149	0.071332	0.869104	6.61698	12.3339	37.1476	9.45509
Subject_20	EO	2.02226	56.5063	507.735	84.3861	1.88442	5.06399	26.2201	15.5371	19.963	16.1641	0.214543	0.284204	4.29246	3.07116	14.4715	1.40194	14.125
Subject_20	EO	1.56827	79.6111	495.085	55.1888	2.23544	3.19805	24.8017	12.5858	13.2336	20.9119	0.152059	0.190969	3.2477	7.93471	4.22784	6.49936	10.5701
Subject_20	SL	1.24601	376.548	2882.02	330.342	1.0109	2.15946	27.3932	28.9084	31.4366	29.6276	0.33134	0.480847	1.19396	3.60805	2.24501	3.19429	1.15424
Subject_20	SL	1.48825	299.181	2473.77	240.746	1.95794	8.96497	37.0128	25.584	28.8631	45.2827	0.353609	0.535697	1.41342	1.88344	3.70167	1.07101	2.74095
Subject_20	SL	1.19851	195.64	2007.89	273.395	1.07152	15.42	29.2329	28.6385	30.0639	16.2092	0.439046	0.590043	1.31133	1.72361	2.47066	1.62133	1.81214
Subject_20	SL	1.25867	118.54	1576.71	205.905	1.27963	2.68863	19.9101	22.4987	24.1186	13.7187	0.37711	0.723116	1.4807	2.83055	2.0537	0.635217	1.8453
Subject_20	SL	1.43151	156.85	1861.9	195.737	1.16333	0.289459	21.4077	20.0762	23.2131	18.4862	0.502499	0.679853	0.883208	1.36719	2.6418	0.509905	3.54388
Subject_20	SL	1.29723	143.666	1839.23	227.882	1.12302	3.74552	33.0734	20.3868	17.7542	26.9112	0.487268	0.455555	0.732268	1.07037	3.0335	3.11598	1.20582
Subject_20	SL	2.4953	111.409	1993.02	305.672	1.38296	11.6494	29.2815	20.6066	23.0042	25.1188	0.416572	0.480783	2.4267	2.0663	2.17848	1.23126	3.12471
Subject_20	SL	1.35303	167.643	1825.47	175.292	1.1991	3.80045	17.6114	23.1866	26.7947	15.3029	0.386284	0.589165	1.25008	2.48833	2.21084	1.28118	1.66724
Subject_20	SL	1.38078	152.651	1659.94	211.361	0.996063	7.74388	28.221	30.6955	28.1933	15.6844	0.389992	0.558745	0.814161	1.89568	3.13121	1.32463	1.86846
Subject_20	SL	1.11414	206.952	2128.78	201.6	1.27831	8.36684	23.795	17.6377	21.3353	21.2005	0.41275	0.523985	1.237	2.48835	1.82381	2.34327	1.25853
Subject_21	EC	1.48919	50.3405	533.22	66.346	0.874381	6.87859	11.813	16.0459	14.1579	11.371	0.196685	0.197411	1.29457	5.85334	5.65407	3.83044	10.8757
Subject_21	EC	1.87804	186.792	707.842	64.9839	1.04462	15.2167	16.6071	16.147	21.2646	15.6051	0.178765	0.110032	0.555628	5.78073	8.05581	18.1849	5.69317
Subject_21	EC	1.56274	271.093	638.313	52.9074	0.888244	11.0707	17.0984	28.976	20.8114	23.2298	0.07362	0.084455	0.790727	19.9189	5.96343	15.5347	14.2616
Subject_21	EC	1.86453	253.258	787.68	79.5543	0.600553	19.9953	19.2509	29.0947	24.5651	24.39	0.260665	0.073276	0.095241	2.96347	4.28922	21.9704	23.1382
Subject_21	EC	1.30382	315.944	824.954	57.2378	0.738029	11.0784	19.2532	27.0819	24.3	24.1711	0.168755	0.071664	0.356166	4.84495	9.83913	29.6233	5.52481
Subject_21	EC	3.27463	332.783	830.626	89.6174	1.21594	14.8954	19.937	21.2491	33.8378	24.4629	0.10889	0.075767	0.768044	9.30603	9.69392	13.9916	7.76135
Subject_21	EC	1.40043	309.382	762.65	82.9029	0.77001	14.5057	20.5832	21.4252	20.4093	23.6972	0.178621	0.070387	0.369413	3.39169	16.72	29.8939	5.21986
Subject_21	EC	1.81458	236.632	747.662	123.467	1.00305	12.8285	14.369	26.536	28.6893	25.7252	0.163035	0.142795	0.825543	5.29409	9.04601	6.24426	12.7515
Subject_21	EC	1.19081	283.761	1039.16	116.404	2.0363	6.4874	46.5023	28.6088	36.7609	30.9631	0.233566	0.22321	0.788458	2.1131	14.8747	4.32594	7.99516
Subject_21	EC	1.42512	198.166	755.618	54.7318	0.758146	17.4224	14.4858	20.4301	23.2633	18.8446	0.12215	0.123083	0.56774	9.3017	4.76776	8.44886	6.24767
Subject_21	EO	1.35399	35.2036	421.27	48.9749	0.784519	0.219116	7.23402	16.9648	13.3767	6.22981	0.145943	0.102367	0.351555	8.24002	4.62459	7.46522	16.2576
Subject_21	EO	1.45576	146.187	573.194	62.9361	1.64621	14.3576	21.3489	12.2805	23.0781	20.463	0.217133	0.142172	0.650833	4.38943	7.92762	7.97273	2.66679
Subject_21	EO	1.74929	65.143	507.359	80.5628	0.746986	10.1471	11.7762	12.4544	10.61	12.9713	0.252304	0.131909	0.425648	3.87741	15.8122	4.45642	25.1757
Subject_21	EO	2.55394	216.05	716.604	61.8382	0.635955	15.9955	13.5013	26.6091	25.3384	19.5276	0.09988	0.157721	0.571336	14.6545	4.84816	7.48774	14.5024
Subject_21	EO	1.65201	143.185	652.434	94.3382	0.673425	18.0718	13.2315	28.2458	22.0564	15.2676	0.212079	0.165725	0.483839	3.25124	11.841	4.72153	13.895
Subject_21	EO	2.0434	399.307	1075.07	275.671	2.88179	9.56343	67.9919	17.2697	76.4834	29.4714	0.17399	0.165133	1.47894	3.9762	20.6729	4.8028	8.50307
Subject_21	EO	1.84238	145.596	574.966	146.443	1.28501	8.13203	15.2322	16.5439	18.5235	20.697	0.14181	0.180816	0.680316	5.57805	8.96194	5.1911	9.22909
Subject_21	EO	2.87498	303.576	761.845	84.4367	0.53938	23.5502	16.9099	28.9851	23.5626	37.2001	0.164702	0.092373	0.379202	6.41381	7.33784	18.5825	11.1984
Subject_21	EO	3.57676	132.905	652.446	79.1717	0.463348	8.00416	13.8981	22.6082	21.6065	21.4652	0.213457	0.09096	0.150426	5.96262	7.53021	20.6038	6.54517
Subject_21	EO	1.23193	152.803	633.456	72.2703	0.817455	15.495	15.6312	22.3801	21.7109	17.9702	0.113485	0.135312	1.40913	8.70235	13.4628	13.537	3.71889
Subject_21	SL	2.19314	247.124	1615.6	134.566	1.78431	7.75535	18.6758	19.6559	27.8837	27.6575	0.234677	0.52035	3.16829	4.34232	2.68606	1.23616	2.31362
Subject_21	SL	1.22604	219.808	1572.55	161.728	1.04936	5.39445	22.2383	25.3628	22.3271	19.5882	0.335629	0.398481	1.93841	2.73759	2.62963	1.35172	4.52368
Subject_21	SL	1.70926	276.925	1856.33	160.547	1.5507	1.12872	22.49	27.3622	28.5751	29.2323	0.258806	0.39442	1.62724	4.02537	2.67401	2.58861	2.03494
Subject_21	SL	1.87618	363.808	2212.48	890.384	2.26027	7.72676	60.5296	20.022	55.6295	34.2557	0.175099	0.30014	2.55513	8.17022	2.29554	2.7788	3.43201
Subject_21	SL	1.60942	242.992	1826.65	175.469	1.36457	7.477	20.1269	32.3267	26.2391	26.4032	0.295746	0.355486	1.55119	3.71864	2.11939	1.80751	4.70524
Subject_21	SL	1.44151	279.707	1754.43	183.307	1.14833	1.06376	24.5859	28.0952	27.4141	22.6709	0.292089	0.354931	1.61972	3.27299	2.57299	1.93841	3.06467
Subject_21	SL	1.99383	334.917	1707.53	201.874	2.64353	18.1679	42.5867	23.2059	43.3321	39.4094	0.136034	0.335033	5.31878	18.7565	1.66993	2.75203	2.82031
Subject_21	SL	1.24147	289.264	1843.57	186.769	1.14147	21.9111	20.6122	20.1916	23.6451	20.9772	0.346078	0.360766	0.875795	2.78179	1.95236	1.6291	3.23773
Subject_21	SL	1.2443	262.758	1629.76	166.589	1.02498	1.8643	21.366	22.6792	28.7031	24.6246	0.238623	0.245134	0.998769	4.3361	2.38306	5.86899	2.37691
Subject_21	SL	1.43014	282.513	1402.24	327.802	1.40304	13.914	18.2963	23.1281	28.0849	24.0996	0.166985	0.220696	1.45149	7.75987	3.08496	4.44264	5.19106
Subject_22	EC	1.90069	186.526	783.353	84.9778	1.44531	4.72569	20.3221	8.68424	18.9794	24.3574	0.122703	0.197568	8.72871	4.65658	17.2195	5.48327	4.99596
Subject_22	EC	1.76302	39.1543	615.024	129.499	1.65954	11.4799	11.9049	4.87323	11.3794	9.48398	0.190409	0.315545	3.82781	4.71394	13.161	3.19064	4.91654
Subject_22	EC	1.50491	71.4113	640.373	85.8162	1.6222	3.79253	15.8783	9.52854	11.2233	13.6654	0.175204	0.274286	3.80418	4.23104	14.9929	1.62997	11.5693
Subject_22	EC	2.95053	49.1889	624.599	101.632	2.27514	11.6983	16.7735	12.0378	14.2286	14.7129	0.156987	0.285362	2.98068	4.76902	13.7914	2.138	15.1381
Subject_22	EC	3.01201	91.3603	584.371	76.1243	1.83195	2.28501	17.2628	9.41724	18.7696	16.3959	0.07556	0.116226	2.89301	16.0861	5.68596	10.159	7.44145
Subject_22	EC	3.04823	37.628	567.45	63.0849	2.37563	11.3048	10.4035	6.06258	14.9611	10.1032	0.124006	0.391526	4.84993	11.5139	7.58472	1.5242	7.45444
Subject_22	EC	2.3482	94.2951	566.111	69.2471	0.858746	0.713776	14.3414	11.5813	16.2545	21.8902	0.139044	0.121876	1.95958	13.6079	5.17956	7.6571	10.3584
Subject_22	EC	1.7867	63.4202	558.811	108.168	0.851289	15.8945	15.0365	15.7127	11.2002	14.8232	0.161009	0.140197	1.29833	4.12701	20.9668	5.56315	19.376
Subject_22	EC	2.48359	150.348	661.441	253.597	1.08498	3.18776	19.154	11.2705	33.4004	19.5874	0.09745	0.099906	1.8703	10.6001	13.4244	15.1306	5.13455
Subject_22	EC	2.65404	121.827	534.834	73.0383	1.25171	10.7844	19.7251	9.15541	17.5329	18.4657	0.105254	0.079359	3.21405	13.0014	17.4317	14.021	9.4766
Subject_22	EO	1.65615	409.245	1173.38	368.669	0.393447	10.8944	27.3308	80.5062	83.3758	61.349	0.12102	0.206343	2.06297	10.4978	10.7578	3.33963	9.70314
Subject_22	EO	1.83412	53.0008	522.451	106.96	1.76271	1.52889	15.1495	12.0617	11.1739	19.7836	0.090458	0.238993	8.70822	17.1861	10.5862	4.30811	7.47892
Subject_22	EO	2.44799	113.08	606.229	255.642	1.47771	2.80723	21.758	11.4646	23.3436	10.6388	0.103629	0.155749	3.50408	15.4213	9.8704	7.01122	7.60836
Subject_22	EO	2.73019	75.0461	535.369	80.468	1.71634	4.15833	20.6185	5.20236	12.7115	18.6964	0.092422	0.09362	4.56579	26.0634	4.12203	18.155	4.46531
Subject_22	EO	1.91721	56.5145	537.757	76.2449	0.725297	9.38428	9.36573	6.78048	10.2343	15.8134	0.182191	0.065243	0.627078	5.27016	6.39051	29.4003	4.6636
Subject_22	EO	2.95557	50.5216	552.259	100.83	1.45193	1.23048	11.8081	12.2605	11.9728	16.174	0.112399	0.165593	1.70659	13.2778	6.6444	6.57847	9.1954
Subject_22	EO	2.65976	131.868	641.838	320.607	2.06499	6.29034	17.3261	13.4614	21.9145	18.6825	0.077162	0.132946	5.09393	20.4809	12.5069	11.9281	4.29454
Subject_22	EO	1.46824	68.9266	559.099	75.7207	1.48657	14.8168	15.1025	10.9294	10.4157	17.8579	0.106715	0.224101	3.02834	15.5812	9.41204	3.09147	9.29855
Subject_22	EO	1.23506	43.2224	539.781	52.6864	0.882299	16.5988	10.0611	10.26	9.09943	9.71274	0.141262	0.190786	1.65081	11.7193	5.92041	11.6023	3.01007
Subject_22	EO	2.37274	25.5213	487.423	97.2192	1.21929	6.25625	8.80734	3.72402	8.96689	8.41921	0.105472	0.174622	3.55071	14.8024	6.54468	6.83031	5.63802
Subject_22	SL	1.70481	174.997	1322.44	186.161	1.48966	12.528	39.719	18.3538	25.8725	21.751	0.18318	0.307612	2.70193	5.66462	4.80838	2.38964	3.50902
Subject_22	SL	1.40226	191.504	1313.01	126.652	0.971351	2.88363	20.683	23.5917	17.1446	17.64	0.26745	0.282343	0.904449	3.1406	5.13309	3.89943	2.84124
Subject_22	SL	1.67422	182.738	1303.13	157.946	1.11919	1.99853	16.8031	19.8147	17.7285	19.3579	0.108888	0.2627	4.80571	12.1354	3.22694	3.50634	3.77651
Subject_22	SL	1.07055	122.905	1228.98	138.247	1.07681	3.56728	15.3898	16.9517	18.1318	16.1042	0.313585	0.290817	1.22333	3.01607	3.28058	2.66785	6.10822
Subject_22	SL	1.6978	119.424	1075.15	312.753	1.257	11.4943	14.7683	13.8377	15.0088	16.2754	0.309092	0.390095	0.82601	2.7245	3.84871	1.23398	6.83118
Subject_22	SL	1.16236	125.524	1115.44	189.075	1.50278	6.44455	33.3314	14.4066	20.8768	19.4405	0.214761	0.271682	1.22466	3.37026	5.97968	3.6597	4.47486
Subject_22	SL	1.78107	120.078	1132.34	132.573	1.38667	7.84596	20	16.8066	20.2066	18.64	0.249031	0.378174	1.54388	3.16144	7.1346	1.04971	6.55178
Subject_22	SL	1.58297	186.369	1229.08	128.572	1.4653	12.2131	26.395	21.0489	21.1201	21.1273	0.148268	0.438164	3.99072	6.41209	4.98561	0.817889	6.20964
Subject_22	SL	1.85472	165.316	1043.11	269.037	1.58326	15.9538	23.3652	18.151	19.9228	23.2978	0.129769	0.351359	3.29347	10.1554	5.05376	1.56195	5.4665
Subject_22	SL	2.27993	145.603	1187.88	106.03	1.76878	6.15956	22.3868	12.8583	20.9478	16.4861	0.231022	0.535584	2.32653	4.90624	3.3122	0.913775	3.22917
Subject_23	EC	1.14266	142.885	967.88	1161.84	1.15164	2.50522	27.5009	16.1152	41.8497	24.5825	0.191247	0.299621	2.19627	4.67837	7.23219	1.49253	7.2995
Subject_23	EC	2.45153	120.236	640.713	59.0047	1.41248	4.37585	23.4643	14.2506	16.8987	14.83	0.110973	0.227225	3.69884	9.28055	19.0438	1.6557	26.5238
Subject_23	EC	2.21182	78.4513	618.947	66.6844	1.82027	0.327789	19.1415	13.0146	16.7126	14.0635	0.156079	0.330536	5.92951	9.68776	8.48999	0.967709	13.019
Subject_23	EC	1.91937	93.1772	554.197	46.4159	1.38311	4.96352	10.8925	21.7029	15.3472	15.7679	0.092813	0.219512	3.62161	18.2723	5.50129	2.16264	23.1632
Subject_23	EC	1.87291	63.1713	536.509	70.4214	1.26499	3.52251	16.5352	12.3055	14.3752	13.1371	0.187163	0.279616	2.05058	4.88914	9.9534	1.4526	15.1145
Subject_23	EC	1.26861	59.083	515.815	239.779	1.43573	6.7861	16.2958	11.3662	13.0224	14.102	0.130044	0.205944	3.95248	16.6451	8.03859	2.69585	12.6466
Subject_23	EC	2.43815	116.614	720.733	116.581	1.60422	6.4596	23.2991	15.831	17.1508	17.2386	0.1459	0.327004	4.91305	9.03626	9.20166	0.873974	11.682
Subject_23	EC	1.61851	185.431	616.497	65.9289	1.36674	2.10983	19.2436	18.4647	20.8986	16.9514	0.054479	0.130088	2.60939	24.1966	9.40949	5.86111	7.02454
Subject_23	EC	2.78377	189.346	470.175	51.3066	2.11861	5.02959	11.653	10.0487	27.0964	18.4459	0.044841	0.210121	7.64234	43.2671	6.25396	4.25845	8.25288
Subject_23	EC	1.30608	76.0704	443.514	54.9102	0.98736	12.5913	16.9954	10.8543	10.0251	13.3763	0.184664	0.094191	0.545354	5.20313	8.00215	8.15699	16.9749
Subject_23	EO	1.85473	45.1706	432.072	76.9486	1.54864	3.07021	17.3656	6.95342	13.9691	9.09323	0.164019	0.202568	1.03298	5.75621	3.77664	3.41785	7.05989
Subject_23	EO	1.09022	68.3757	437.618	66.47	1.20733	14.2847	11.5955	11.0264	12.0906	18.9033	0.119491	0.13548	2.31129	12.4359	10.1167	5.62524	9.08859
Subject_23	EO	1.23345	63.3078	499.983	46.048	1.11721	5.20614	13.5726	11.7871	10.8097	10.1479	0.127813	0.343811	2.59051	11.7777	6.26607	1.00107	14.3506
Subject_23	EO	1.60306	55.4038	415.829	40.023	1.48401	4.02676	16.9848	11.6406	8.37726	12.6051	0.112726	0.220638	2.61799	15.6771	13.7895	2.3534	15.8251
Subject_23	EO	1.11486	76.7464	506.36	69.3877	0.972144	2.43096	13.6728	14.2991	10.3167	12.9327	0.093911	0.291837	2.4182	22.9715	9.99962	1.73976	12.8998
Subject_23	EO	1.4698	57.7438	438.56	38.955	1.12035	0.361733	14.9883	10.0206	10.9669	9.76114	0.114527	0.135994	1.28938	19.8426	9.31251	4.92728	10.7804
Subject_23	EO	1.5266	31.2222	434.378	1079.56	1.47114	6.45638	13.4891	7.85394	23.1049	10.3546	0.186674	0.189904	1.36601	3.39891	32.6339	3.02131	18.2027
Subject_23	EO	1.49028	58.4895	455.115	52.2136	1.47729	4.73644	12.9195	8.84471	14.066	9.8772	0.104315	0.247462	3.66264	18.2701	7.94198	1.92732	8.21509
Subject_23	EO	2.01052	63.2636	404.059	39.3315	1.27987	1.25948	11.0484	6.86703	14.0075	10.3526	0.055602	0.162767	7.27371	73.7997	7.54822	4.63819	9.46363
Subject_23	EO	2.32923	65.4707	365.541	42.217	1.51498	5.91377	10.4377	8.41899	11.9157	14.5359	0.068722	0.106268	2.29189	20.5406	13.7975	8.89495	10.6298
Subject_23	SL	2.03401	228.735	2456.74	263.067	1.59354	0.592094	25.6371	21.2177	30.6792	27.5005	0.391106	0.885497	3.1003	2.31555	2.39486	0.275103	2.2587
Subject_23	SL	1.94218	182.205	1324.9	114.046	1.3879	0.541	20.0756	13.5047	25.8693	18.8904	0.12642	0.339633	2.76896	9.08863	4.66992	2.15239	4.45063
Subject_23	SL	1.55568	264.03	1970.26	177.601	1.27794	9.03822	21.7504	20.6638	25.5575	24.3933	0.313491	0.376347	1.68159	2.4771	5.51328	2.26581	3.3146
Subject_23	SL	1.69783	188.974	1692.49	204.576	1.47145	12.094	22.7759	19.4678	21.6501	21.4075	0.203607	0.37384	2.17656	4.03455	4.91032	1.79897	4.17543
Subject_23	SL	1.81107	209.335	1529.25	148.949	1.76323	1.18331	26.9644	13.7525	21.7915	23.0278	0.198899	0.36653	1.92075	5.2213	4.03057	2.02528	4.00225
Subject_23	SL	1.86404	232.392	1489.8	169.15	1.87707	3.38932	16.322	18.0247	19.1189	31.939	0.20721	0.365942	1.49776	5.70369	3.72757	2.33835	2.83755
Subject_23	SL	1.54486	169.178	1362.6	106.082	1.61555	4.49065	26.7384	16.5408	15.9754	27.975	0.201484	0.418233	2.19938	4.92839	5.04869	1.18656	5.7199
Subject_23	SL	1.4824	162.57	1349.5	145.099	1.60122	10.34	20.572	17.2472	23.1082	25.108	0.458725	0.386195	1.15321	1.20494	4.34419	2.05735	2.84787
Subject_23	SL	2.37955	229.065	1366.82	124.316	2.10907	1.29979	21.8348	14.1658	23.6518	27.0102	0.185287	0.461367	3.20379	4.35716	4.18965	1.13069	3.6447
Subject_23	SL	1.76731	206.326	1344.14	170.786	1.79614	6.7111	21.4974	17.0826	20.9257	29.6491	0.151132	0.22585	1.57808	8.37981	4.33127	4.59888	4.78986
Subject_24	EC	2.68719	75.8246	645.225	66.2965	2.14593	10.6317	29.9048	12.7534	23.414	17.9848	0.19687	0.231327	3.11619	3.46967	32.231	3.21941	17.9179
Subject_24	EC	2.2662	41.4771	468.605	43.4456	1.6955	8.91133	18.1404	11.083	15.8454	12.0245	0.139367	0.154651	5.76683	6.99912	38.8776	4.47562	13.743
Subject_24	EC	2.71578	50.0316	434.376	79.8224	1.74164	4.64317	13.8336	5.87017	12.0278	10.2487	0.08594	0.1667	6.23151	19.2165	17.7216	3.74773	17.2169
Subject_24	EC	2.25042	39.4464	479.387	68.532	1.57102	5.23168	13.4519	5.11119	9.67902	14.0094	0.190374	0.255847	4.43426	3.98988	26.8083	3.31155	7.37732
Subject_24	EC	3.26046	42.7916	444.539	60.8615	2.53567	6.60284	17.8018	7.78669	17.6761	15.526	0.080085	0.120297	6.98646	15.7462	15.2137	9.16321	8.18067
Subject_24	EC	1.65843	127.31	444.679	51.7219	0.930254	8.27977	14.061	8.60133	16.7289	16.5519	0.13857	0.063631	1.11144	7.38625	22.1304	16.7622	18.2387
Subject_24	EC	1.61516	39.0908	431.438	73.2185	1.14405	9.33565	13.835	9.86382	8.92759	15.6181	0.194625	0.128597	1.52805	5.0237	15.52	6.19372	13.2555
Subject_24	EC	1.38111	37.3108	497.373	77.5185	1.39875	4.68703	9.91003	7.63206	10.8839	7.22591	0.229891	0.11771	1.193	2.51933	27.6384	7.06645	11.6119
Subject_24	EC	1.94234	66.1619	408.977	43.5438	1.55506	7.7435	14.1771	9.93002	12.0947	10.8292	0.077839	0.215051	8.75696	20.5319	13.0638	2.43756	19.5562
Subject_24	EC	2.73467	21.8126	408.51	57.7524	1.73617	3.8233	10.3622	6.48005	8.41455	8.22213	0.136367	0.17704	3.58355	4.50802	24.3384	8.613	5.46774
Subject_24	EO	1.74634	40.6129	438.327	49.2768	1.79249	9.48073	21.0594	4.33641	11.2958	10.1636	0.169899	0.26394	3.71298	5.65638	24.0565	3.66617	4.63021
Subject_24	EO	1.81375	44.6148	443.773	50.323	1.87382	5.48272	20.3495	12.1276	19.0101	7.86443	0.137603	0.202223	1.0195	4.89174	28.9644	4.94423	8.79243
Subject_24	EO	1.9098	73.901	488.142	66.3869	0.83292	21.0814	11.3749	7.83806	10.4359	15.1212	0.1611	0.079821	1.33438	4.09517	28.1183	14.9709	10.0439
Subject_24	EO	1.37623	88.4542	431.918	73.4728	0.95285	17.0134	12.7452	13.556	10.8734	12.5168	0.165326	0.043836	0.799705	5.33421	31.45	33.7279	9.32357
Subject_24	EO	1.31391	19.0257	389.827	66.1063	1.38586	9.24872	7.74404	5.04174	7.70766	6.85358	0.183203	0.181561	2.29242	6.65687	13.7343	6.97823	5.92902
Subject_24	EO	2.44681	45.898	373.245	79.3056	0.953829	14.53	9.27323	9.28033	11.2367	10.9848	0.125273	0.060485	0.527167	5.35198	25.9397	69.9428	5.98065
Subject_24	EO	1.32121	64.4279	412.109	88.9406	1.60646	12.6935	12.2651	7.07129	13.0687	18.0586	0.128934	0.114799	2.43669	6.57445	16.1295	7.68459	11.0454
Subject_24	EO	1.26412	29.4867	370.113	78.3201	0.90294	9.20184	11.5492	7.7828	10.3959	9.63139	0.257232	0.163643	1.09165	2.14111	20.9992	5.97672	9.59793
Subject_24	EO	1.18125	59.7742	390.3	62.2137	1.13039	3.88754	9.30859	7.58739	8.62971	8.69329	0.087858	0.130885	3.2841	13.6027	19.9112	11.6079	11.071
Subject_24	EO	1.55554	28.3819	419.877	54.0798	1.22233	10.7331	10.6118	5.69572	12.475	7.2285	0.180666	0.130357	2.01024	3.67503	19.6145	11.3634	7.45161
Subject_24	SL	2.09755	160.39	1944.32	233.369	1.31978	2.50636	16.3319	17.0558	21.6057	19.3001	0.328139	1.00617	4.31366	4.29563	1.72967	0.313936	2.11004
Subject_24	SL	1.99037	143.908	1525.96	178.558	2.46134	14.1081	29.1291	12.5006	37.0547	17.8731	0.337921	0.522615	2.88682	3.07663	2.54569	1.38231	2.24019
Subject_24	SL	2.26311	87.9773	1232.98	115.421	1.8885	5.66964	16.3996	10.4756	17.1165	15.8394	0.259621	0.560811	3.72026	4.56764	2.97586	1.14275	3.27764
Subject_24	SL	2.19063	117.827	1430.46	171.081	1.71921	14.1116	17.565	20.1845	21.0039	15.566	0.31833	0.614269	3.65607	3.19679	2.77488	0.896031	2.78384
Subject_24	SL	1.22479	83.2712	1187.71	214.599	1.14552	19.5538	20.6868	16.311	18.0782	16.4859	0.310532	0.401976	1.50731	2.34441	4.17817	1.75594	6.35138
Subject_24	SL	1.92998	102.239	1420.66	187.625	1.73536	6.56448	19.7662	13.1817	17.2895	17.7609	0.22704	0.455714	2.84875	4.60376	3.63394	1.01888	4.95089
Subject_24	SL	2.18683	187.062	1319.17	155.425	1.37137	10.3556	14.6512	16.9268	24.5078	19.2021	0.236817	0.509707	2.72458	5.0267	2.43676	1.38297	2.65863
Subject_24	SL	2.4108	128.171	1359.02	135.922	2.71905	2.80155	15.8569	13.1841	20.338	33.4126	0.347469	0.6614	3.1605	2.99124	2.31238	0.852614	2.51834
Subject_24	SL	2.07101	122.499	1304.92	113.274	2.37279	7.24524	24.6082	12.3549	21.832	23.8217	0.274955	0.47689	3.19101	5.29299	2.8221	1.32381	3.76851
Subject_24	SL	1.5829	128.596	1318.91	172.695	1.21026	5.78542	18.9842	17.5218	17.7341	18.7235	0.207106	0.414107	2.68137	5.80649	3.5008	1.31843	5.4084
Subject_25	EO	4.19434	18.8848	479.284	61.0321	2.06639	25.8621	11.8521	7.20649	11.0926	11.9191	0.119278	0.236114	2.80917	11.1859	8.37193	8.6427	3.28856
Subject_25	EC	1.75891	54.5685	545.216	64.2975	1.10574	24.3746	14.5989	9.86953	13.3091	11.1912	0.145378	0.146504	1.45829	4.35211	24.9409	5.73762	7.83455
Subject_25	EC	1.71863	104.543	457.572	51.1504	0.868959	10.2933	8.72806	10.0455	11.8396	14.5331	0.135583	0.049913	0.652505	5.35809	20.3477	68.346	6.22503
Subject_25	EC	2.14129	121.582	564.814	60.0958	0.5889	32.4759	15.6083	8.94655	21.0865	12.6188	0.215818	0.063523	0.36248	3.13052	10.9661	24.1763	6.65232
[truncated: 176 more rows]

## Sheet: EO_60s
EO												within subject CV	cv < cutoff?				SEM	MDC	CV	CVCR	SEM%
[truncated: 527 more rows]

[truncated: 5 more sheets: EC_60s, SL_60s, Summary, Anthropometry, COMBINED_60s]
